# Supplementary material for: Hexa­aqua­nickel(II) di­hydrogen hypodiphosphate
Source: Acta Crystallogr Sect E Struct Rep Online. 2013 Nov 13;69(Pt 12):i83. doi: 10.1107/S1600536813030717 (PMC4004428; doi:10.1107/S1600536813030717)
Supplement: Supplementary file 1 [file e-69-00i83-sup1.cif]

##############################################################################
#                                                                            #
# This CIF contains the data in a paper accepted for publication in          #
# Acta Crystallographica Section E. It conforms to the requirements of       #
# Notes for Authors for Acta Crystallographica Section E, and has been       #
# peer reviewed under the auspices of the IUCr Commission on Journals.       #
#                                                                            #
# Full details of the Crystallographic Information File format               #
# are given in the paper "The Crystallographic Information File (CIF):       #
# a New Standard Archive File for Crystallography" by S. R. Hall, F. H.      #
# Allen and I. D. Brown [Acta Cryst. (1991), A47, 655-685].                  #
#                                                                            #
# The current version of the core CIF dictionary is obtainable from          #
# ftp://ftp.iucr.org/pub/cif_core.dic.                                       #
#                                                                            #
# Software is freely available for graphical display of the structure(s)     #
# in this CIF. For information consult the CIF software page                 #
# http://www.iucr.org/resources/cif/software.                                #
#                                                                            #
# This file may be used for bona fide research purposes within the           #
# scientific community so long as proper attribution is given to the journal # 
# article from which it was obtained.                                        #
#                                                                            #
##############################################################################
data_I
_audit_creation_method     '(Sheldrick, 2008)'
_journal_date_recd_electronic     2013-11-01
_journal_date_accepted     2013-11-08
_journal_name_full     'Acta Crystallographica, Section E'
_journal_year     2013
_journal_volume     69
_journal_issue     12
_journal_page_first     i83
_journal_page_last     i83
_journal_paper_category     QI
_journal_paper_doi     10.1107/S1600536813030717
_journal_coeditor_code     WM2784
_publ_contact_author_name     'Mimoza Gjikaj'
_publ_contact_author_address
;
Institute of Inorganic and Analytical Chemistry,
Clausthal University of Technology, Paul-Ernst-Strasse 4, D-38678
Clausthal-Zellerfeld,
Germany
;
_publ_contact_author_email     'mimoza.gjikaj@tu-clausthal.de'
_publ_contact_author_fax     '+49 (0) 5323 72 2995'
_publ_contact_author_phone     '+49 (0) 5323 72 2857'
_publ_section_title
;
Hexaaquanickel(II) dihydrogen hypodiphosphate
;
_publ_section_title_footnote     .
loop_
    _publ_author_name
    _publ_author_footnote
    _publ_author_address
    'Gjikaj, Mimoza' .
;
Institute of Inorganic and Analytical Chemistry,
Clausthal University of Technology, Paul-Ernst-Strasse 4,
D-38678 Clausthal-Zellerfeld,
Germany
;
    'Wu, Peng' .
;
Institute of Inorganic and Analytical Chemistry,
Clausthal University of Technology, Paul-Ernst-Strasse 4,
D-38678 Clausthal-Zellerfeld,
Germany
;
    'Pook, Niels-Patrick' .
;
Institute of Inorganic and Analytical Chemistry,
Clausthal University of Technology, Paul-Ernst-Strasse 4,
D-38678 Clausthal-Zellerfeld,
Germany
;
_database_code_depnum_ccdc_archive     'CCDC 971020'
_chemical_name_systematic
;
Hexaaquanickel(II) dihydrogen hypodiphosphate
;
_chemical_name_common     ?
_chemical_formula_moiety     'H12 Ni O6 2+, H2 P2 O6 2-'
_chemical_formula_sum     'H14 Ni O12 P2'
_chemical_formula_iupac     '[Ni (H2 O)6] (H2 P2 O6)'
_chemical_formula_weight     326.76
_chemical_melting_point     ?
_symmetry_cell_setting     monoclinic
_symmetry_space_group_name_H-M     'P 21/n'
_symmetry_space_group_name_hall     '-P 2yn'
loop_
    _symmetry_equiv_pos_as_xyz
    'x, y, z'
    '-x+1/2, y+1/2, -z+1/2'
    '-x, -y, -z'
    'x-1/2, -y-1/2, z-1/2'
_cell_length_a     9.3031(14)
_cell_length_b     5.8892(8)
_cell_length_c     9.7620(12)
_cell_angle_alpha     90.00
_cell_angle_beta     96.111(11)
_cell_angle_gamma     90.00
_cell_volume     531.80(13)
_cell_formula_units_Z     2
_cell_measurement_reflns_used     8465
_cell_measurement_theta_min     2.88
_cell_measurement_theta_max     30.49
_cell_measurement_temperature     223(2)
_cell_special_details     'block, green'
_exptl_crystal_description     block
_exptl_crystal_colour     green
_exptl_crystal_size_max     0.29
_exptl_crystal_size_mid     0.25
_exptl_crystal_size_min     0.22
_exptl_crystal_density_diffrn     2.041
_exptl_crystal_density_meas     ?
_exptl_crystal_density_method     'not measured'
_exptl_crystal_F_000     336
_exptl_absorpt_coefficient_mu     2.177
_exptl_absorpt_correction_type     numerical
_exptl_absorpt_process_details
                     '(<i>X-SHAPE</i> and <i>X-RED</i>; Stoe & Cie, 1999, 2001)'
_exptl_absorpt_correction_T_min     0.537
_exptl_absorpt_correction_T_max     0.619
_exptl_special_details     ?
_diffrn_ambient_temperature     223(2)
_diffrn_radiation_type     MoK\a
_diffrn_radiation_wavelength     0.71073
_diffrn_radiation_source     'fine-focus sealed tube'
_diffrn_radiation_monochromator     graphite
_diffrn_measurement_device_type     'Stoe IPDS-II'
_diffrn_measurement_method     '\w-scans'
_diffrn_reflns_number     8061
_diffrn_reflns_av_R_equivalents     0.0563
_diffrn_reflns_av_sigmaI/netI     0.0298
_diffrn_reflns_theta_min     2.88
_diffrn_reflns_theta_max     30.49
_diffrn_reflns_theta_full     30.49
_diffrn_measured_fraction_theta_max     0.985
_diffrn_measured_fraction_theta_full     0.985
_diffrn_reflns_limit_h_min     -13
_diffrn_reflns_limit_h_max     13
_diffrn_reflns_limit_k_min     -8
_diffrn_reflns_limit_k_max     8
_diffrn_reflns_limit_l_min     -13
_diffrn_reflns_limit_l_max     13
_refine_special_details
;
Refinement of <i>F</i>^2^ against ALL reflections. The weighted <i>R</i>-factor
<i>wR</i> and goodness of fit <i>S</i> are based on <i>F</i>^2^, conventional
<i>R</i>-factors <i>R</i> are based on <i>F</i>, with <i>F</i> set to zero for
negative <i>F</i>^2^. The threshold expression of <i>F</i>^2^ >
\s(<i>F</i>^2^) is used only for calculating <i>R</i>-factors(gt) <i>etc</i>.
and is not relevant to the choice of reflections for refinement.
<i>R</i>-factors based on <i>F</i>^2^ are statistically about twice as large
as those based on <i>F</i>, and <i>R</i>- factors based on ALL data will be
even larger.
;
_reflns_number_total     1601
_reflns_number_gt     1546
_reflns_threshold_expression     I>2sigma(I)
_refine_ls_structure_factor_coef     Fsqd
_refine_ls_matrix_type     full
_refine_ls_R_factor_all     0.0304
_refine_ls_R_factor_gt     0.0291
_refine_ls_wR_factor_gt     0.0732
_refine_ls_wR_factor_ref     0.0742
_refine_ls_goodness_of_fit_ref     1.157
_refine_ls_restrained_S_all     1.157
_refine_ls_number_reflns     1601
_refine_ls_number_parameters     98
_refine_ls_number_restraints     0
_refine_ls_hydrogen_treatment     refall
_refine_ls_weighting_scheme     calc
_refine_ls_weighting_details
         'calc w=1/[\s^2^(Fo^2^)+(0.0423P)^2^+0.1511P] where P=(Fo^2^+2Fc^2^)/3'
_atom_sites_solution_hydrogens     geom
_atom_sites_solution_primary     direct
_atom_sites_solution_secondary     difmap
_refine_ls_shift/su_max     0.001
_refine_ls_shift/su_mean     0.000
_refine_diff_density_max     0.444
_refine_diff_density_min     -1.081
_refine_ls_extinction_method     none
_refine_ls_extinction_coef     ?
loop_
    _atom_type_symbol
    _atom_type_description
    _atom_type_scat_dispersion_real
    _atom_type_scat_dispersion_imag
    _atom_type_scat_source
    'Ni' 'Ni' 0.3393 1.1124
                         'International Tables Vol C Tables 4.2.6.8 and 6.1.1.4'
    'P' 'P' 0.1023 0.0942
                         'International Tables Vol C Tables 4.2.6.8 and 6.1.1.4'
    'O' 'O' 0.0106 0.0060
                         'International Tables Vol C Tables 4.2.6.8 and 6.1.1.4'
    'H' 'H' 0.0000 0.0000
                         'International Tables Vol C Tables 4.2.6.8 and 6.1.1.4'
_computing_data_collection     'X-AREA (Stoe & Cie, 2002)'
_computing_cell_refinement     'X-AREA (Stoe & Cie, 2002)'
_computing_data_reduction     'X-AREA (Stoe & Cie, 2002)'
_computing_structure_solution     'SHELXS97 (Sheldrick, 2008)'
_computing_structure_refinement     'SHELXL97 (Sheldrick, 2008)'
_computing_molecular_graphics     'DIAMOND (Brandenburg, 2012)'
_computing_publication_material
;
SHELXL97 (Sheldrick, 2008), PLATON (Spek, 2009) and publCIF
(Westrip, 2010)
;
loop_
    _atom_site_type_symbol
    _atom_site_label
    _atom_site_fract_x
    _atom_site_fract_y
    _atom_site_fract_z
    _atom_site_U_iso_or_equiv
    _atom_site_adp_type
    _atom_site_calc_flag
    _atom_site_refinement_flags
    _atom_site_occupancy
    _atom_site_symmetry_multiplicity
    _atom_site_disorder_assembly
    _atom_site_disorder_group
    Ni Ni 0.5000 0.5000 0.5000 0.01306(10) Uani d S 1 2 . .
    P P 0.06859(3) 0.14612(5) 0.53007(3) 0.01116(10) Uani d . 1 1 . .
    O O1 0.20361(11) 0.05887(19) 0.61176(12) 0.0177(2) Uani d . 1 1 . .
    O O2 0.08555(10) 0.28724(17) 0.40289(10) 0.01404(19) Uani d . 1 1 . .
    O O3 -0.02399(12) 0.28534(18) 0.62787(11) 0.0185(2) Uani d . 1 1 . .
    O O4 0.64678(11) 0.6071(2) 0.65421(12) 0.0211(2) Uani d . 1 1 . .
    O O5 0.48685(12) 0.20885(19) 0.61392(12) 0.0204(2) Uani d . 1 1 . .
    O O6 0.32539(11) 0.62296(19) 0.59655(12) 0.0180(2) Uani d . 1 1 . .
    H H3 -0.042(3) 0.436(5) 0.605(3) 0.037(7) Uiso d . 1 1 . .
    H H4A 0.620(3) 0.681(5) 0.719(3) 0.037(7) Uiso d . 1 1 . .
    H H4B 0.720(3) 0.664(5) 0.630(3) 0.042(7) Uiso d . 1 1 . .
    H H5A 0.407(4) 0.154(5) 0.607(3) 0.045(8) Uiso d . 1 1 . .
    H H5B 0.521(3) 0.223(5) 0.696(3) 0.039(7) Uiso d . 1 1 . .
    H H6A 0.296(2) 0.750(4) 0.581(2) 0.019(5) Uiso d . 1 1 . .
    H H6B 0.313(3) 0.584(5) 0.678(3) 0.036(7) Uiso d . 1 1 . .
loop_
    _atom_site_aniso_label
    _atom_site_aniso_U_11
    _atom_site_aniso_U_22
    _atom_site_aniso_U_33
    _atom_site_aniso_U_12
    _atom_site_aniso_U_13
    _atom_site_aniso_U_23
    Ni 0.01080(13) 0.01511(15) 0.01334(15) -0.00152(7) 0.00159(9) -0.00086(8)
    P 0.00991(15) 0.01073(17) 0.01287(17) -0.00066(9) 0.00128(11) 0.00094(10)
    O1 0.0130(4) 0.0173(4) 0.0219(5) -0.0003(4) -0.0026(4) 0.0023(4)
    O2 0.0140(4) 0.0134(4) 0.0151(5) -0.0015(3) 0.0037(3) 0.0017(3)
    O3 0.0251(5) 0.0138(4) 0.0179(5) 0.0040(4) 0.0086(4) 0.0022(4)
    O4 0.0138(4) 0.0332(6) 0.0169(5) -0.0071(4) 0.0043(4) -0.0090(4)
    O5 0.0194(5) 0.0207(5) 0.0204(5) -0.0044(4) -0.0005(4) 0.0028(4)
    O6 0.0180(5) 0.0194(5) 0.0172(5) 0.0040(4) 0.0041(4) -0.0003(4)
_geom_special_details
;
All e.s.d.'s (except the e.s.d. in the dihedral angle between two l.s. planes)
are estimated using the full covariance matrix. The cell e.s.d.'s are taken
into account individually in the estimation of e.s.d.'s in distances, angles
and torsion angles; correlations between e.s.d.'s in cell parameters are only
used when they are defined by crystal symmetry. An approximate (isotropic)
treatment of cell e.s.d.'s is used for estimating e.s.d.'s involving l.s.
planes.
;
loop_
    _geom_bond_atom_site_label_1
    _geom_bond_atom_site_label_2
    _geom_bond_site_symmetry_2
    _geom_bond_distance
    _geom_bond_publ_flag
    Ni O4 . 2.0226(11) ?
    Ni O4 3_666 2.0227(11) ?
    Ni O5 3_666 2.0544(11) ?
    Ni O5 . 2.0544(11) ?
    Ni O6 . 2.0922(11) ?
    Ni O6 3_666 2.0922(11) ?
    P O1 1 1.5048(10) ?
    P O1 . 1.5048(10) ?
    P O2 . 1.5161(10) ?
    P O3 . 1.5814(11) ?
    P P 3_556 2.1853(7) ?
    O3 H3 . 0.92(3) ?
    O4 H4A . 0.82(3) ?
    O4 H4B . 0.82(3) ?
    O5 H5A . 0.81(3) ?
    O5 H5B . 0.84(3) ?
    O6 H6A . 0.81(2) ?
    O6 H6B . 0.84(3) ?
loop_
    _geom_angle_atom_site_label_1
    _geom_angle_atom_site_label_2
    _geom_angle_atom_site_label_3
    _geom_angle_site_symmetry_1
    _geom_angle_site_symmetry_3
    _geom_angle
    _geom_angle_publ_flag
    O4 Ni O4 . 3_666 180.0 ?
    O4 Ni O5 . 3_666 93.91(5) ?
    O4 Ni O5 3_666 3_666 86.09(5) ?
    O4 Ni O5 . . 86.09(5) ?
    O4 Ni O5 3_666 . 93.91(5) ?
    O5 Ni O5 3_666 . 179.9990(10)
                                ?
    O4 Ni O6 . . 92.97(5) ?
    O4 Ni O6 3_666 . 87.03(5) ?
    O5 Ni O6 3_666 . 92.80(5) ?
    O5 Ni O6 . . 87.20(5) ?
    O4 Ni O6 . 3_666 87.03(5) ?
    O4 Ni O6 3_666 3_666 92.97(5) ?
    O5 Ni O6 3_666 3_666 87.20(5) ?
    O5 Ni O6 . 3_666 92.80(5) ?
    O6 Ni O6 . 3_666 180.0 ?
    O1 P O1 1 . 0.00(11) ?
    O1 P O2 1 . 117.86(6) ?
    O1 P O2 . . 117.86(6) ?
    O1 P O3 1 . 109.55(6) ?
    O1 P O3 . . 109.55(6) ?
    O2 P O3 . . 108.73(6) ?
    O1 P P 1 3_556 107.70(5) ?
    O1 P P . 3_556 107.70(5) ?
    O2 P P . 3_556 108.69(5) ?
    O3 P P . 3_556 103.32(5) ?
    O1 O1 P 1 . 0(10) ?
    P O3 H3 . . 116.7(19) ?
    Ni O4 H4A . . 119.9(19) ?
    Ni O4 H4B . . 115(2) ?
    H4A O4 H4B . . 109(3) ?
    Ni O5 H5A . . 114(2) ?
    Ni O5 H5B . . 113(2) ?
    H5A O5 H5B . . 112(3) ?
    Ni O6 H6A . . 119.9(16) ?
    Ni O6 H6B . . 121.2(19) ?
    H6A O6 H6B . . 111(2) ?
loop_
    _geom_hbond_atom_site_label_D
    _geom_hbond_atom_site_label_H
    _geom_hbond_atom_site_label_A
    _geom_hbond_site_symmetry_A
    _geom_hbond_distance_DH
    _geom_hbond_distance_HA
    _geom_hbond_distance_DA
    _geom_hbond_angle_DHA
    O3 H3 O2 3_566 0.92(3) 1.68(3) 2.5919(15) 168(3)
    O4 H4A O3 2_556 0.82(3) 1.93(3) 2.7293(16) 165(3)
    O4 H4B O2 3_666 0.82(3) 1.89(3) 2.6822(14) 162(3)
    O5 H5A O1 1 0.81(3) 1.98(3) 2.7770(15) 171(3)
    O5 H5B O2 4_666 0.84(3) 2.04(3) 2.8722(16) 171(3)
    O6 H6A O1 1_565 0.81(2) 2.05(2) 2.8163(16) 159(2)
    O6 H6B O1 2_556 0.84(3) 2.08(3) 2.9132(17) 168(3)
_iucr_refine_instructions_details
;
TITL NiH2P2P6 * 6 H2O (P21/n)
CELL  0.71073    9.3031   5.8892   9.7620   90.000   96.111   90.000
ZERR     2    0.0014   0.0008   0.0012    0.000    0.011    0.000
LATT 1
SYMM -x+1/2, y+1/2, -z+1/2
SFAC Ni  P O H
UNIT 2  4 24 28
HTAB
ACTA
WGHT    0.042300    0.151100
FVAR       1.02629
MOLE   1
NI    1    0.500000    0.500000    0.500000    10.50000    0.01080    0.01511 =
         0.01334   -0.00086    0.00159   -0.00152
P     2    0.068589    0.146115    0.530066    11.00000    0.00991    0.01073 =
         0.01287    0.00094    0.00128   -0.00066
O1    3    0.203613    0.058871    0.611758    11.00000    0.01296    0.01733 =
         0.02195    0.00234   -0.00259   -0.00027
O2    3    0.085554    0.287238    0.402889    11.00000    0.01401    0.01344 =
         0.01514    0.00171    0.00371   -0.00151
O3    3   -0.023990    0.285338    0.627872    11.00000    0.02511    0.01382 =
         0.01786    0.00215    0.00860    0.00402
O4    3    0.646775    0.607138    0.654206    11.00000    0.01378    0.03322 =
         0.01690   -0.00897    0.00428   -0.00705
O5    3    0.486849    0.208855    0.613921    11.00000    0.01942    0.02070 =
         0.02040    0.00282   -0.00053   -0.00443
O6    3    0.325391    0.622959    0.596552    11.00000    0.01798    0.01944 =
         0.01715   -0.00027    0.00408    0.00403
H3    4   -0.042350    0.435510    0.604983    11.00000    0.03718
H4A   4    0.620117    0.681051    0.718509    11.00000    0.03659
H4B   4    0.720150    0.664447    0.629655    11.00000    0.04222
H5A   4    0.406692    0.153804    0.607379    11.00000    0.04471
H5B   4    0.520784    0.223344    0.696329    11.00000    0.03861
H6A   4    0.296137    0.749979    0.580795    11.00000    0.01913
H6B   4    0.313067    0.583798    0.677601    11.00000    0.03594
MOLE   2
L.S. 10
BOND $H
FMAP 2
EQIV $1 -x, -y+1, -z+1
EQIV $2 -x+1/2, y+1/2, -z+3/2
EQIV $3  -x+1, -y+1, -z+1
EQIV $4 x, y, z
EQIV $5 x+1/2, -y+1/2, z+1/2
EQIV $6  x, y+1, z
HTAB O3 O2_$1
HTAB O4 O3_$2
HTAB O4 O2_$3
HTAB O5 O1_$4
HTAB O5 O2_$5
HTAB O6 O1_$6
HTAB O6 O1_$2
PLAN -1
HKLF 4
REM
REM R1 =  0.0291 for   1546 Fo > 4sig(Fo)  and  0.0304 for all   1601 data
REM     98 parameters refined using      0 restraints
END
WGHT      0.0423      0.1511
REM Highest difference peak  0.444,  deepest hole -1.081,  1-sigma level  0.127
Q1    1   0.0000  0.0000  0.5000  10.50000  0.05    0.44
;
