# Supplementary material for: Hexa­aqua­nickel(II) di­hydrogen hypodiphosphate
Source: Acta Crystallogr Sect E Struct Rep Online. 2013 Nov 13;69(Pt 12):i83. doi: 10.1107/S1600536813030717 (PMC4004428; doi:10.1107/S1600536813030717)
Supplement: Supplementary file 2 [file e-69-00i83-Isup2.hkl]

# 
# h,k,l, Fc-squared, Fo-squared, sigma(Fo-squared) and status flag 
# 
data_I
_shelx_title ' ' 
_shelx_refln_list_code          4 
_shelx_F_calc_maximum      104.26 
_exptl_crystal_F_000       336.00 
_reflns_d_resolution_high  0.7003 
 
loop_ 
 _symmetry_equiv_pos_as_xyz 
 'x, y, z' 
 '-x+1/2, y+1/2, -z+1/2' 
 '-x, -y, -z' 
 'x-1/2, -y-1/2, z-1/2' 
 
_cell_length_a     9.3031 
_cell_length_b     5.8892 
_cell_length_c     9.7620 
_cell_angle_alpha  90.000 
_cell_angle_beta   96.111 
_cell_angle_gamma  90.000 
 
_shelx_F_squared_multiplier     1.000 
 
loop_ 
 _refln_index_h 
 _refln_index_k 
 _refln_index_l 
 _refln_F_squared_calc 
 _refln_F_squared_meas 
 _refln_F_squared_sigma 
 _refln_observed_status 
   2   0   0    10869.45     9285.18     23.12 o 
   4   0   0     2096.77     2297.15     11.62 o 
   6   0   0     1407.03     1492.98      8.35 o 
   8   0   0        7.56        8.96      1.58 o 
  10   0   0      385.36      393.38      8.84 o 
  12   0   0      707.54      684.75     15.18 o 
   1   1   0     7933.11     5848.94     19.65 o 
   2   1   0     1692.75     1976.26     16.87 o 
   3   1   0      138.57      180.87      2.71 o 
   4   1   0      186.80      202.79      2.29 o 
   5   1   0     2036.02     2106.14     26.05 o 
   6   1   0      133.97      140.09      3.86 o 
   7   1   0      118.79      136.37      1.54 o 
   8   1   0      786.78      792.33     12.23 o 
   9   1   0       44.17       49.52      1.15 o 
  10   1   0     1035.85     1081.13     12.08 o 
  11   1   0      236.93      241.28      4.04 o 
  12   1   0      127.65      124.17      2.77 o 
  13   1   0      323.12      282.46      6.16 o 
   0   2   0      134.21      151.02      3.75 o 
   1   2   0     1047.25      986.58     51.17 o 
   2   2   0      566.65      689.25     20.20 o 
   3   2   0      240.63      223.05      2.26 o 
   4   2   0      559.14      575.10      7.59 o 
   5   2   0     1090.94     1069.55     23.48 o 
   6   2   0     1333.69     1398.54     11.54 o 
   7   2   0      487.91      517.20      4.45 o 
   8   2   0      431.14      451.64      7.05 o 
   9   2   0      372.89      395.17      3.98 o 
  10   2   0      282.36      269.26     20.92 o 
  11   2   0       61.54       62.51      2.01 o 
  12   2   0       26.11       22.83      2.36 o 
   1   3   0     1069.81      999.27     35.06 o 
   2   3   0       76.66       79.21      5.33 o 
   3   3   0     2988.66     2715.26    156.06 o 
   4   3   0        4.59       11.37      2.11 o 
   5   3   0     2493.62     2467.69     38.40 o 
   6   3   0      913.13      874.73     28.88 o 
   7   3   0     1660.57     1708.06     19.40 o 
   8   3   0        9.32       12.03      1.08 o 
   9   3   0     1749.17     1723.46     67.34 o 
  10   3   0        0.00        3.44      1.03 o 
  11   3   0      345.64      338.45      4.10 o 
  12   3   0       32.85       23.71      2.05 o 
   0   4   0       42.62       42.62      1.73 o 
   1   4   0       49.42       46.05      1.30 o 
   2   4   0     1415.94     1375.13     26.02 o 
   3   4   0      321.38      323.59      3.95 o 
   4   4   0     2172.37     2152.72     34.68 o 
   5   4   0       83.59       86.85      4.84 o 
   6   4   0      889.84      907.58      9.68 o 
   7   4   0       67.29       69.54      1.86 o 
   8   4   0     1399.05     1397.94     24.12 o 
   9   4   0       99.52       97.97      1.18 o 
  10   4   0      710.88      709.61      6.78 o 
  11   4   0       66.27       66.08      2.82 o 
   1   5   0       90.61       84.50      1.44 o 
   2   5   0      225.55      222.87      1.90 o 
   3   5   0      477.17      505.19      6.41 o 
   4   5   0      668.33      655.96     10.27 o 
   5   5   0      151.75      157.45      1.44 o 
   6   5   0      102.41      101.67      3.52 o 
   7   5   0      194.74      201.62      2.88 o 
   8   5   0       22.05       22.89      3.00 o 
   9   5   0      214.52      220.04      3.29 o 
  10   5   0      202.54      192.21      6.17 o 
   0   6   0      585.56      576.91      7.89 o 
   1   6   0       35.84       36.55      1.04 o 
   2   6   0      969.83      925.53     31.33 o 
   3   6   0      278.73      279.20      6.32 o 
   4   6   0      230.84      222.34     10.58 o 
   5   6   0       38.45       39.28      3.73 o 
   6   6   0        7.12        7.08      1.20 o 
   7   6   0       30.54       33.65      1.17 o 
   8   6   0       27.61       32.15      1.78 o 
   9   6   0      302.47      281.64     11.67 o 
   1   7   0     2042.21     2028.64     25.56 o 
   2   7   0       15.07       20.17      1.53 o 
   3   7   0      746.38      760.82     11.64 o 
   4   7   0        9.16        8.94      1.38 o 
   5   7   0       19.04       19.72      1.16 o 
   6   7   0        2.36        3.49      1.29 o 
   7   7   0        7.83        5.19      1.31 o 
   0   8   0      252.78      226.78     16.28 o 
   1   8   0       64.62       66.90      4.18 o 
   2   8   0      180.85      180.87      5.96 o 
   3   8   0      180.35      162.97      7.59 o 
   4   8   0       19.38       10.23      1.59 o 
 -13   0   1       42.26       35.38      4.98 o 
 -11   0   1      185.08      191.42      4.88 o 
  -9   0   1     1966.87     2022.05     53.22 o 
  -7   0   1     5211.02     4803.94    270.15 o 
  -5   0   1     4181.59     4076.85     73.91 o 
  -3   0   1     2129.46     2383.17    103.02 o 
  -1   0   1       27.79       38.10      5.57 o 
   1   0   1      129.80      131.44      9.66 o 
   3   0   1      214.63      249.50      2.31 o 
   5   0   1     5140.30     5017.88     32.40 o 
   7   0   1     7943.91     7927.01     12.27 o 
   9   0   1      377.94      417.59     11.97 o 
  11   0   1      315.83      319.50      3.63 o 
  13   0   1       14.12        8.58      1.96 o 
 -13   1   1       54.04       50.97      2.23 o 
 -12   1   1      154.12      155.36      2.02 o 
 -11   1   1       81.66       81.18      1.50 o 
 -10   1   1      469.80      463.47     24.40 o 
  -9   1   1       68.06       72.39      1.13 o 
  -8   1   1     2283.08     2309.04     40.27 o 
  -7   1   1      128.03      134.17      2.78 o 
  -6   1   1     1328.23     1331.48      9.57 o 
  -5   1   1      204.60      231.75      2.20 o 
  -4   1   1      975.40      999.81     10.69 o 
  -3   1   1     5615.72     5389.13     93.95 o 
  -2   1   1      641.49      695.97     37.11 o 
  -1   1   1      275.77      339.90      5.85 o 
   0   1   1     1379.94     1363.25      8.82 o 
   1   1   1     1420.50     1590.97     32.62 o 
   2   1   1     1781.87     2012.75     88.80 o 
   3   1   1      501.48      564.97     16.27 o 
   4   1   1      463.91      441.50      2.40 o 
   5   1   1     1304.43     1375.27     13.07 o 
   6   1   1     4971.88     4864.91     54.33 o 
   7   1   1       43.78       46.27      1.42 o 
   8   1   1      955.56     1013.92     14.95 o 
   9   1   1      555.32      582.22      5.64 o 
  10   1   1      135.08      143.44      3.05 o 
  11   1   1      348.34      354.17      3.43 o 
  12   1   1      348.81      341.68      5.32 o 
 -12   2   1      410.83      399.66      9.97 o 
 -11   2   1      177.15      178.49      3.17 o 
 -10   2   1       66.20       72.14      2.53 o 
  -9   2   1      308.45      308.74      8.48 o 
  -8   2   1        0.01       -0.08      0.93 o 
  -7   2   1      318.42      316.24      4.15 o 
  -6   2   1       55.11       57.01      1.35 o 
  -5   2   1       10.71       12.92      1.14 o 
  -4   2   1     1757.56     1811.12     22.03 o 
  -3   2   1     1830.97     1796.01     25.16 o 
  -2   2   1     1429.45     1437.18     20.32 o 
  -1   2   1     2321.52     2263.00     76.53 o 
   0   2   1     3692.81     3404.69     43.79 o 
   1   2   1     5911.19     5413.99    248.52 o 
   2   2   1      131.85      118.50      3.49 o 
   3   2   1     2480.88     2536.43     27.40 o 
   4   2   1      179.87      172.05      1.59 o 
   5   2   1      291.29      290.50      6.39 o 
   6   2   1      424.02      432.73      8.09 o 
   7   2   1      317.11      309.55      5.05 o 
   8   2   1      187.17      186.62      3.68 o 
   9   2   1       42.13       42.15      1.76 o 
  10   2   1      114.98      109.98      5.75 o 
  11   2   1      415.15      419.96      5.44 o 
  12   2   1      176.15      164.37      8.68 o 
 -12   3   1      294.19      265.24     18.16 o 
 -11   3   1       30.33       32.02      1.49 o 
 -10   3   1        7.41        8.39      1.18 o 
  -9   3   1        1.28        2.27      1.37 o 
  -8   3   1       55.98       59.51      1.41 o 
  -7   3   1       26.59       22.18      2.12 o 
  -6   3   1      112.76      114.83      1.95 o 
  -5   3   1        5.85        7.62      1.17 o 
  -4   3   1     2249.59     2130.91     32.32 o 
  -3   3   1      469.68      456.93     11.68 o 
  -2   3   1     5095.72     4533.56    138.32 o 
  -1   3   1      142.64      134.48      3.59 o 
   0   3   1     1843.66     1586.38     28.31 o 
   1   3   1      921.81      806.97     60.35 o 
   2   3   1     3445.99     3080.09     56.21 o 
   3   3   1      418.27      459.37      5.77 o 
   4   3   1      614.31      576.71     16.27 o 
   5   3   1      126.82      116.62      3.00 o 
   6   3   1        5.22        5.97      1.99 o 
   7   3   1        1.62        4.77      1.36 o 
   8   3   1       82.47       83.86      1.83 o 
   9   3   1        8.38        9.37      0.98 o 
  10   3   1      265.57      266.25      5.47 o 
  11   3   1        0.02        1.75      1.57 o 
  12   3   1      304.33      280.92     10.03 o 
 -11   4   1       86.24       79.19      4.73 o 
 -10   4   1       24.67       26.77      2.04 o 
  -9   4   1        8.28       10.33      1.06 o 
  -8   4   1        8.99        9.76      1.50 o 
  -7   4   1       26.09       27.71      1.66 o 
  -6   4   1      142.91      151.25      3.54 o 
  -5   4   1      427.54      413.95      5.02 o 
  -4   4   1      340.29      321.02     12.89 o 
  -3   4   1     2995.78     2773.87     66.68 o 
  -2   4   1      218.27      213.11      4.89 o 
  -1   4   1     1831.36     1552.02     85.58 o 
   0   4   1        4.21        6.32      1.29 o 
   1   4   1     1239.50     1046.70     42.64 o 
   2   4   1      122.54      118.40      4.18 o 
   3   4   1     1653.92     1551.18     14.60 o 
   4   4   1      173.18      185.31      1.76 o 
   5   4   1       21.34       23.29      1.42 o 
   6   4   1       18.52       16.79      1.10 o 
   7   4   1        3.94        5.40      1.00 o 
   8   4   1       24.10       28.49      1.49 o 
   9   4   1      270.24      276.22      2.06 o 
  10   4   1       19.50       18.00      2.00 o 
  11   4   1      176.30      151.94     12.03 o 
 -10   5   1      199.72      198.95      4.47 o 
  -9   5   1        0.11        1.22      1.16 o 
  -8   5   1      100.09       97.03      7.80 o 
  -7   5   1        0.02        1.06      1.17 o 
  -6   5   1       77.17       81.93      1.32 o 
  -5   5   1      746.83      739.52     14.93 o 
  -4   5   1      230.32      231.24      5.14 o 
  -3   5   1      640.45      630.08     11.49 o 
  -2   5   1      630.40      581.30     14.79 o 
  -1   5   1       22.54       22.21      1.45 o 
   0   5   1      706.97      636.57     17.33 o 
   1   5   1       39.40       39.42      1.30 o 
   2   5   1     1281.78     1210.64     18.11 o 
   3   5   1      678.10      671.52     12.53 o 
   4   5   1      717.94      648.21     48.65 o 
   5   5   1      152.59      158.61      5.20 o 
   6   5   1        3.91        8.34      1.93 o 
   7   5   1        0.12        1.97      0.98 o 
   8   5   1      150.37      157.15      1.86 o 
   9   5   1       57.30       58.11      2.91 o 
  10   5   1      238.82      225.45      2.42 o 
  -9   6   1      372.39      349.47     10.63 o 
  -8   6   1       25.36       21.38      2.07 o 
  -7   6   1      509.01      479.38     54.34 o 
  -6   6   1       16.73       18.08      1.36 o 
  -5   6   1      573.37      559.10     16.52 o 
  -4   6   1      675.09      596.11     49.05 o 
  -3   6   1       68.58       68.76      1.21 o 
  -2   6   1      112.34      118.88      1.22 o 
  -1   6   1       44.78       42.16      2.41 o 
   0   6   1        8.12       11.73      1.01 o 
   1   6   1       63.53       69.38      1.41 o 
   2   6   1      142.23      130.43      6.34 o 
   3   6   1      422.20      426.85     11.63 o 
   4   6   1      410.66      406.43     15.30 o 
   5   6   1      620.94      530.66     65.26 o 
   6   6   1       17.24       19.10      1.97 o 
   7   6   1      495.32      490.69     16.26 o 
   8   6   1       35.04       29.15      1.22 o 
   9   6   1      479.31      456.73     17.16 o 
  -7   7   1       39.80       35.72      2.66 o 
  -6   7   1      997.00     1022.52     24.64 o 
  -5   7   1        6.03        9.34      1.19 o 
  -4   7   1      328.72      334.18     10.55 o 
  -3   7   1        6.41        6.01      1.02 o 
  -2   7   1        4.01        8.32      1.18 o 
  -1   7   1       43.33       46.10      1.05 o 
   0   7   1        4.22        5.82      1.34 o 
   1   7   1        4.16        0.75      1.84 o 
   2   7   1       14.36       15.49      1.42 o 
   3   7   1        5.96        8.75      2.89 o 
   4   7   1      335.29      358.27      8.15 o 
   5   7   1        3.22        3.95      1.16 o 
   6   7   1      823.87      826.76     19.90 o 
   7   7   1        0.87        1.49      1.88 o 
  -3   8   1        2.16        0.29      1.16 o 
  -2   8   1       87.01       88.77      1.16 o 
  -1   8   1       75.47       76.22      1.22 o 
   0   8   1        0.04        1.45      1.48 o 
   1   8   1       62.02       58.77      2.83 o 
   2   8   1      154.27      152.49      1.82 o 
   3   8   1       35.48       32.20      2.34 o 
 -12   0   2       37.72       34.53      2.67 o 
 -10   0   2      198.76      215.20      2.85 o 
  -8   0   2      185.07      198.91      4.25 o 
  -6   0   2       14.07       15.56      1.61 o 
  -4   0   2      128.89      110.61      2.37 o 
   4   0   2     4099.85     4483.97     66.79 o 
   6   0   2      156.17      176.27      6.22 o 
   8   0   2       59.22       64.02      3.33 o 
  10   0   2      349.73      355.72      5.74 o 
  12   0   2     1437.75     1428.95     45.74 o 
 -13   1   2      104.39       93.93      2.14 o 
 -12   1   2       36.81       35.17      1.51 o 
 -11   1   2      379.88      396.54      3.63 o 
 -10   1   2      394.04      397.86      4.99 o 
  -9   1   2      119.24      125.79      3.22 o 
  -8   1   2      118.41      121.67      1.74 o 
  -7   1   2      117.49      119.62      2.50 o 
  -6   1   2        1.22        1.32      1.02 o 
  -5   1   2     1742.30     1717.75     44.39 o 
  -4   1   2      899.81     1024.91     16.45 o 
  -3   1   2     3857.61     3797.91     87.59 o 
  -2   1   2      156.13      152.22      4.36 o 
   0   1   2      248.09      240.17     16.73 o 
   1   1   2     1242.92     1239.11     28.52 o 
   2   1   2     8945.00     8671.11     16.42 o 
   3   1   2     1151.94     1319.05     10.16 o 
   4   1   2     5067.52     5458.31     20.86 o 
   5   1   2      417.71      458.49      9.45 o 
   6   1   2      310.92      340.96     10.38 o 
   7   1   2       57.44       66.23      4.02 o 
   8   1   2        5.23        8.28      1.07 o 
   9   1   2      183.51      194.27      3.35 o 
  10   1   2      144.39      142.81      9.17 o 
  11   1   2      271.66      271.49      3.97 o 
  12   1   2      201.59      197.19      3.88 o 
 -12   2   2      307.14      305.25      1.47 o 
 -11   2   2      272.10      279.66      3.41 o 
 -10   2   2      672.29      693.10      9.29 o 
  -9   2   2      146.00      145.06      2.12 o 
  -8   2   2      920.55      913.05     42.14 o 
  -7   2   2     1685.61     1591.80     66.10 o 
  -6   2   2     2822.69     2819.15     27.66 o 
  -5   2   2     1244.74     1238.70     15.86 o 
  -4   2   2     2309.90     2415.11     35.32 o 
  -3   2   2      358.79      356.98      5.26 o 
  -2   2   2     3918.97     3775.98    120.98 o 
  -1   2   2     2244.88     2068.44     63.09 o 
   0   2   2      721.71      705.28     17.37 o 
   1   2   2       83.27       89.94      2.07 o 
   2   2   2        6.16        6.53      1.53 o 
   3   2   2     1561.32     1450.29     35.73 o 
   4   2   2     1072.75     1114.17      9.67 o 
   5   2   2       10.29        9.79      1.29 o 
   6   2   2      435.76      468.20      7.07 o 
   7   2   2      550.00      516.08     29.82 o 
   8   2   2      682.57      674.17     39.14 o 
   9   2   2       85.56       88.71      2.00 o 
  10   2   2      174.07      179.17      1.36 o 
  11   2   2      205.30      212.98      3.96 o 
  12   2   2        8.15       10.17      1.10 o 
 -12   3   2        5.15        3.94      1.30 o 
 -11   3   2      315.46      308.54      4.02 o 
 -10   3   2      169.19      166.70      2.36 o 
  -9   3   2      940.22      964.11      9.60 o 
  -8   3   2      213.57      221.77      2.03 o 
  -7   3   2     2054.66     2107.19     19.37 o 
  -6   3   2     1242.05     1234.16     27.39 o 
  -5   3   2      420.20      439.90      5.44 o 
  -4   3   2       81.18       81.69      1.41 o 
  -3   3   2       27.22       24.29      1.43 o 
  -2   3   2      795.86      803.28     17.65 o 
  -1   3   2      129.67      135.51      2.77 o 
   0   3   2      244.14      232.74      9.61 o 
   1   3   2      302.65      295.05      3.95 o 
   2   3   2        1.77        5.90      1.17 o 
   3   3   2     3204.33     3060.82     66.10 o 
   4   3   2       10.58       27.15      2.33 o 
   5   3   2     2969.36     2987.84     18.29 o 
   6   3   2      472.83      486.63      5.38 o 
   7   3   2     1511.59     1539.72     18.71 o 
   8   3   2       93.65       99.79      1.44 o 
   9   3   2     1166.93     1122.99     42.49 o 
  10   3   2        9.72       11.00      1.09 o 
  11   3   2       91.57       88.37      1.36 o 
 -11   4   2       51.72       47.95      4.21 o 
 -10   4   2      287.21      286.54      3.22 o 
  -9   4   2       39.62       38.00      1.14 o 
  -8   4   2     1172.02     1191.19     11.27 o 
  -7   4   2       86.03       82.13      3.43 o 
  -6   4   2     1091.22     1111.09     18.97 o 
  -5   4   2     1315.78     1224.81     40.14 o 
  -4   4   2       22.01       24.18      1.29 o 
  -3   4   2      425.06      381.37     33.22 o 
  -2   4   2        3.72        7.14      1.63 o 
  -1   4   2       62.16       60.14      1.39 o 
   0   4   2       83.20       86.34      3.00 o 
   1   4   2       32.09       94.17     30.67 o 
   2   4   2      916.65      898.09     11.25 o 
   3   4   2        0.08        0.36      1.18 o 
   4   4   2     2372.67     2166.78    111.90 o 
   5   4   2      270.97      250.74      2.58 o 
   6   4   2     1391.04     1438.18     14.33 o 
   7   4   2       40.80       42.48      1.24 o 
   8   4   2     1184.42     1097.84     60.31 o 
   9   4   2      196.79      203.40      1.81 o 
  10   4   2      408.42      402.24      4.91 o 
  11   4   2       39.73       33.01      2.06 o 
 -10   5   2       92.64       86.42      4.58 o 
  -9   5   2      181.57      171.75      9.94 o 
  -8   5   2        0.11        0.30      1.72 o 
  -7   5   2      745.78      747.81     19.06 o 
  -6   5   2      603.10      610.94      8.91 o 
  -5   5   2      980.85      949.87     48.96 o 
  -4   5   2      703.32      657.99     35.13 o 
  -3   5   2      913.26      906.05     14.76 o 
  -2   5   2       44.89       46.13      2.45 o 
  -1   5   2      489.43      459.02      9.08 o 
   0   5   2       69.71       66.91      1.65 o 
   1   5   2      217.89      224.41      5.89 o 
   2   5   2      735.69      709.00     12.95 o 
   3   5   2      150.38      159.67      2.45 o 
   4   5   2      151.29      146.31      3.86 o 
   5   5   2      137.69      144.83      6.45 o 
   6   5   2       49.53       54.48      1.59 o 
   7   5   2      249.01      251.47      4.58 o 
   8   5   2       43.99       49.69      1.51 o 
   9   5   2      231.68      222.89      9.42 o 
  10   5   2      255.29      240.89      6.16 o 
  -9   6   2       96.41       94.39      2.69 o 
  -8   6   2       12.19       12.32      1.23 o 
  -7   6   2       19.35       21.36      1.16 o 
  -6   6   2       88.06       93.86      1.21 o 
  -5   6   2       18.12       20.17      1.57 o 
  -4   6   2      644.04      663.61     12.92 o 
  -3   6   2       75.61       72.09      3.56 o 
  -2   6   2      878.15      881.64     11.11 o 
  -1   6   2        8.85       10.16      1.70 o 
   0   6   2     1077.85     1074.53     13.01 o 
   1   6   2      194.07      189.63      5.14 o 
   2   6   2      622.19      625.39      6.94 o 
   3   6   2     1425.28     1418.42     28.12 o 
   4   6   2       11.05       10.49      1.09 o 
   5   6   2      118.38      116.57      1.34 o 
   6   6   2       13.31       13.79      1.26 o 
   7   6   2       25.64       26.89      2.89 o 
   8   6   2       20.71       17.20      2.24 o 
  -7   7   2       50.29       48.96      1.34 o 
  -6   7   2        8.74       10.09      1.21 o 
  -5   7   2       15.08       16.66      1.18 o 
  -4   7   2       23.02       22.91      1.04 o 
  -3   7   2      334.15      332.30      8.53 o 
  -2   7   2       12.12       13.75      2.31 o 
  -1   7   2      587.05      592.81      5.48 o 
   0   7   2      107.37      111.36      1.77 o 
   1   7   2     1451.51     1431.31     26.77 o 
   2   7   2        7.56       10.09      1.16 o 
   3   7   2      267.12      275.34      5.57 o 
   4   7   2        8.42       10.58      1.54 o 
   5   7   2       17.86       18.83      1.51 o 
   6   7   2       56.61       54.77      2.79 o 
  -3   8   2       39.33       39.45      2.28 o 
  -2   8   2      203.39      210.29      4.52 o 
  -1   8   2       15.22       18.58      1.19 o 
   0   8   2      303.57      299.55     11.04 o 
   1   8   2      191.93      200.86      2.73 o 
   2   8   2      216.60      219.89      2.99 o 
   3   8   2      283.90      258.29     11.80 o 
 -13   0   3       16.93       14.59      1.75 o 
 -11   0   3      550.89      552.77     10.53 o 
  -9   0   3     2724.56     2791.77     52.39 o 
  -7   0   3      205.21      203.65     13.97 o 
  -5   0   3     2844.79     2940.99     96.51 o 
  -1   0   3     1005.33      914.30     17.46 o 
   1   0   3     1617.00     1881.17     11.50 o 
   3   0   3     1286.76     1225.96     13.61 o 
   5   0   3     2602.56     2684.99     45.50 o 
   7   0   3     2360.90     2493.14     30.57 o 
   9   0   3      711.05      727.77     33.02 o 
  11   0   3      191.12      198.36      2.49 o 
 -13   1   3        7.36        6.42      1.86 o 
 -12   1   3       79.90       83.38      2.35 o 
 -11   1   3       24.34       27.45      1.36 o 
 -10   1   3     1616.65     1644.22     16.54 o 
  -9   1   3       23.30       23.31      1.09 o 
  -8   1   3     1533.10     1504.24     47.38 o 
  -7   1   3      224.87      230.71      2.24 o 
  -6   1   3      327.12      337.53      3.22 o 
  -5   1   3      141.30      149.95      2.95 o 
  -4   1   3     3761.64     3607.39    137.47 o 
  -3   1   3     1467.82     1450.91     39.67 o 
  -2   1   3       17.13       35.74      3.17 o 
  -1   1   3       70.40       66.27      2.58 o 
   0   1   3       53.08       59.87      1.83 o 
   1   1   3        9.46        4.94      1.40 o 
   2   1   3     3423.51     3589.45     31.70 o 
   3   1   3        4.78        5.17      1.50 o 
   4   1   3     2141.36     2104.98     29.00 o 
   5   1   3     1295.39     1359.01     11.02 o 
   6   1   3     2639.30     2676.64     41.84 o 
   7   1   3        3.65        2.99      1.20 o 
   8   1   3      568.67      580.79     16.76 o 
   9   1   3      496.81      529.51      8.70 o 
  10   1   3      346.53      336.10     12.54 o 
  11   1   3      197.94      198.07      8.37 o 
  12   1   3       39.44       31.14      2.02 o 
 -12   2   3      218.93      217.52      2.87 o 
 -11   2   3      151.59      159.20      2.85 o 
 -10   2   3      385.95      397.20      8.69 o 
  -9   2   3      735.41      776.99     12.49 o 
  -8   2   3       62.57       59.02      1.00 o 
  -7   2   3      389.59      389.83      6.25 o 
  -6   2   3      298.52      301.34      4.63 o 
  -5   2   3      937.59      928.28     11.90 o 
  -4   2   3     1675.14     1724.69     37.61 o 
  -3   2   3     1149.88      978.58     33.33 o 
  -2   2   3      100.53      102.53      2.69 o 
  -1   2   3      670.88      454.35     59.80 o 
   0   2   3     4023.84     3855.94     69.77 o 
   1   2   3     3242.75     2949.59    156.37 o 
   2   2   3       27.79       27.93      1.49 o 
   3   2   3     1455.16     1464.61      8.35 o 
   4   2   3      602.71      614.33      4.24 o 
   5   2   3     1215.77     1168.08     33.52 o 
   6   2   3       92.26       98.73      1.67 o 
   7   2   3      215.60      223.63      2.08 o 
   8   2   3      757.90      735.82     21.89 o 
   9   2   3      133.12      131.65      5.65 o 
  10   2   3      264.24      258.57      7.70 o 
  11   2   3      347.45      321.42     11.42 o 
  12   2   3        0.60        1.18      1.30 o 
 -12   3   3      132.24      113.98      5.34 o 
 -11   3   3      182.18      181.47      5.29 o 
 -10   3   3       29.65       32.49      0.94 o 
  -9   3   3       60.83       67.80      2.31 o 
  -8   3   3        2.43        6.74      1.08 o 
  -7   3   3       42.51       47.63      1.66 o 
  -6   3   3      260.71      260.57      1.94 o 
  -5   3   3       76.05       76.72      1.46 o 
  -4   3   3     1692.03     1456.31    103.52 o 
  -3   3   3      613.93      605.17     44.54 o 
  -2   3   3     4686.88     4298.48     62.65 o 
  -1   3   3     1043.80      919.33     46.84 o 
   0   3   3     5645.38     4814.61    122.39 o 
   1   3   3      289.40      269.73      4.97 o 
   2   3   3      537.09      509.73      9.35 o 
   3   3   3       28.49       33.36      1.22 o 
   4   3   3       14.22       13.07      1.11 o 
   5   3   3      210.21      200.32     10.20 o 
   6   3   3       22.57       22.72      1.07 o 
   7   3   3      188.11      188.40      2.96 o 
   8   3   3       31.32       30.79      1.02 o 
   9   3   3      110.58      102.46      1.78 o 
  10   3   3      496.53      472.52     14.09 o 
  11   3   3        0.39        1.48      1.06 o 
 -11   4   3        7.61        6.56      1.41 o 
 -10   4   3       29.86       27.94      1.31 o 
  -9   4   3       51.15       53.04      1.84 o 
  -8   4   3        5.45        6.45      1.04 o 
  -7   4   3      171.71      166.36      4.00 o 
  -6   4   3      276.51      283.86      3.73 o 
  -5   4   3      478.75      464.54      8.24 o 
  -4   4   3      118.49      116.78      5.73 o 
  -3   4   3     1674.33     1578.69     37.97 o 
  -2   4   3       10.75       12.91      1.67 o 
  -1   4   3     5090.69     4363.94    200.23 o 
   0   4   3       84.34       79.06      1.65 o 
   1   4   3     1712.13     1567.34     27.13 o 
   2   4   3     1174.33     1127.45     30.10 o 
   3   4   3       34.53       35.31      3.24 o 
   4   4   3        0.18        1.15      1.10 o 
   5   4   3       24.03       24.11      1.59 o 
   6   4   3       14.16       14.35      1.60 o 
   7   4   3       11.39       14.15      1.54 o 
   8   4   3       19.51       21.84      1.21 o 
   9   4   3      178.53      177.63      2.51 o 
  10   4   3       66.89       68.20      3.46 o 
 -10   5   3       68.34       67.56      2.15 o 
  -9   5   3        6.83        6.22      1.12 o 
  -8   5   3      368.65      371.67      6.35 o 
  -7   5   3       88.23       90.61      4.55 o 
  -6   5   3      643.56      655.22     19.45 o 
  -5   5   3      705.03      698.90     10.69 o 
  -4   5   3       22.54       23.49      1.15 o 
  -3   5   3      190.16      191.81      3.91 o 
  -2   5   3      333.14      333.65      5.21 o 
  -1   5   3        3.33        5.63      1.36 o 
   0   5   3      801.10      783.84     10.25 o 
   1   5   3      665.52      643.01      4.14 o 
   2   5   3      467.70      451.44      4.78 o 
   3   5   3      313.58      332.24      6.50 o 
   4   5   3      586.43      561.56     45.23 o 
   5   5   3       11.44       17.87      1.63 o 
   6   5   3      282.99      303.17      3.47 o 
   7   5   3        2.05        6.45      1.01 o 
   8   5   3      134.45      132.68      4.79 o 
   9   5   3      414.51      388.03     23.21 o 
  -9   6   3      294.21      297.69      6.09 o 
  -8   6   3        9.95       12.61      1.19 o 
  -7   6   3      711.67      693.14     26.32 o 
  -6   6   3       77.72       81.30      8.96 o 
  -5   6   3      202.00      211.42      3.52 o 
  -4   6   3      158.37      159.27      2.92 o 
  -3   6   3        2.66        4.57      1.16 o 
  -2   6   3       43.09       44.39      1.97 o 
  -1   6   3       36.93       41.09      1.57 o 
   0   6   3       14.23       17.58      1.79 o 
   1   6   3       58.29       57.76      1.35 o 
   2   6   3       91.34       90.88      2.52 o 
   3   6   3      518.67      524.23      4.03 o 
   4   6   3       44.40       44.29      3.30 o 
   5   6   3      632.43      606.08     51.70 o 
   6   6   3      167.74      146.72     11.67 o 
   7   6   3      590.35      609.82      6.55 o 
   8   6   3       50.47       47.01      3.55 o 
  -6   7   3      363.83      369.62      7.42 o 
  -5   7   3        0.07       -0.08      1.37 o 
  -4   7   3      118.05      117.70      2.41 o 
  -3   7   3        2.78        5.65      1.01 o 
  -2   7   3       45.79       45.51      1.51 o 
  -1   7   3        6.53        7.33      1.15 o 
   0   7   3        1.51        3.37      1.53 o 
   1   7   3        0.25        0.79      1.04 o 
   2   7   3      109.53      117.12      3.48 o 
   3   7   3       19.70       16.54      1.16 o 
   4   7   3      349.94      329.38     35.74 o 
   5   7   3        7.21        9.07      1.23 o 
   6   7   3      442.54      360.78     55.59 o 
  -3   8   3       48.31       49.78      3.10 o 
  -2   8   3       33.14       35.30      2.57 o 
  -1   8   3        6.80        4.46      1.18 o 
   0   8   3        9.40        7.28      1.28 o 
   1   8   3       32.41       36.08      2.50 o 
   2   8   3      108.30       96.95      5.13 o 
 -12   0   4       52.85       55.29      4.34 o 
 -10   0   4        3.21        2.80      1.39 o 
  -8   0   4        4.97        5.68      1.48 o 
  -6   0   4       41.90       44.12      1.63 o 
  -4   0   4     1802.25     1824.53     67.21 o 
  -2   0   4      854.05      745.65     11.57 o 
   0   0   4     1692.53     1937.21    128.21 o 
   2   0   4     3063.29     3230.21     44.52 o 
   4   0   4        7.16        4.68      1.73 o 
   6   0   4      540.01      583.05     10.02 o 
   8   0   4      306.69      303.71      5.53 o 
  10   0   4      121.22      125.70      1.77 o 
  12   0   4      497.58      435.49     38.05 o 
 -12   1   4       31.02       29.79      2.16 o 
 -11   1   4      211.69      207.53      8.96 o 
 -10   1   4      152.80      167.20      2.85 o 
  -9   1   4       47.66       48.60      1.12 o 
  -8   1   4      402.21      422.98      5.35 o 
  -7   1   4      211.47      226.85      4.25 o 
  -6   1   4      392.40      375.49      7.11 o 
  -5   1   4     1261.30     1295.40     19.98 o 
  -4   1   4      915.14      895.35     14.59 o 
  -2   1   4        6.18        7.85      1.46 o 
  -1   1   4     2762.36     2464.25     25.99 o 
   0   1   4      166.13      157.86     11.17 o 
   1   1   4     2890.77     2898.15     83.39 o 
   2   1   4      426.80      430.87      3.47 o 
   3   1   4     3910.64     3944.02     92.93 o 
   4   1   4      862.99      988.58      6.38 o 
   5   1   4      104.04       95.38      2.34 o 
   6   1   4       33.90       38.74      2.44 o 
   7   1   4      332.35      345.00      2.82 o 
   8   1   4       45.89       42.57      1.50 o 
   9   1   4      584.76      594.93      8.03 o 
  10   1   4        9.86       14.91      1.14 o 
  11   1   4      326.21      323.35      2.53 o 
  12   1   4       35.21       33.45      4.71 o 
 -12   2   4      500.88      478.85     14.71 o 
 -11   2   4      224.20      232.15      4.40 o 
 -10   2   4      514.33      511.70      6.68 o 
  -9   2   4        3.30        3.93      0.94 o 
  -8   2   4      813.60      828.24     13.65 o 
  -7   2   4       21.63       22.77      1.02 o 
  -6   2   4     1194.58     1209.51     17.19 o 
  -5   2   4      832.97      827.23     19.12 o 
  -4   2   4     2025.37     2084.79     30.04 o 
  -3   2   4      902.25      906.42     25.71 o 
  -2   2   4     5962.01     4927.05    353.84 o 
  -1   2   4      714.22      710.12      6.82 o 
   0   2   4     3254.28     3139.08     55.81 o 
   1   2   4      623.15      628.45     14.44 o 
   2   2   4     4071.64     4134.14     64.56 o 
   3   2   4     1043.16     1075.66     10.27 o 
   4   2   4     1805.58     1853.62     21.01 o 
   5   2   4       23.05       19.78      2.35 o 
   6   2   4      876.31      926.28     15.14 o 
   7   2   4      604.53      598.70     30.13 o 
   8   2   4     1187.27     1255.00     15.23 o 
   9   2   4      152.79      148.33      6.41 o 
  10   2   4      267.73      260.08      5.40 o 
  11   2   4      378.80      361.69     15.28 o 
 -12   3   4      164.82      152.07      3.00 o 
 -11   3   4      382.33      371.96     10.74 o 
 -10   3   4       63.26       60.04      1.65 o 
  -9   3   4      861.84      907.63     13.09 o 
  -8   3   4        6.93        7.58      1.00 o 
  -7   3   4     1828.52     1815.82     31.25 o 
  -6   3   4       41.20       40.01      1.19 o 
  -5   3   4       74.17       84.27      2.92 o 
  -4   3   4      542.09      530.40     17.08 o 
  -3   3   4      337.69      338.08      6.88 o 
  -2   3   4        0.25       -0.05      1.21 o 
  -1   3   4       40.05       37.98      3.17 o 
   0   3   4      415.85      390.88      5.16 o 
   1   3   4       11.02       12.44      1.79 o 
   2   3   4       91.47       83.30      3.34 o 
   3   3   4      815.47      843.80     11.78 o 
   4   3   4       85.06       74.49      4.21 o 
   5   3   4     2246.77     2298.15     11.59 o 
   6   3   4      505.10      493.54      9.67 o 
   7   3   4     1169.74     1087.31     91.19 o 
   8   3   4       85.84       88.35      2.30 o 
   9   3   4       76.21       83.75      2.03 o 
  10   3   4      103.75      105.84      1.11 o 
  11   3   4        1.59        0.59      1.06 o 
 -11   4   4       74.57       70.00      2.44 o 
 -10   4   4      397.49      379.09     25.10 o 
  -9   4   4      186.34      200.66      1.33 o 
  -8   4   4     1260.54     1286.06     12.26 o 
  -7   4   4       34.03       31.98      1.56 o 
  -6   4   4      932.29      960.44      8.92 o 
  -5   4   4      316.17      285.17     30.76 o 
  -4   4   4      108.22      101.60      2.67 o 
  -3   4   4        6.22        6.84      1.21 o 
  -2   4   4       59.99       63.58      2.22 o 
  -1   4   4       11.98        9.47      1.36 o 
   0   4   4       49.46       52.05      1.42 o 
   1   4   4      469.54      443.20     11.74 o 
   2   4   4       20.92       27.02      1.42 o 
   3   4   4       75.63       78.70      1.20 o 
   4   4   4     1337.87     1323.49     27.58 o 
   5   4   4       29.56       25.50      1.36 o 
   6   4   4     1849.75     1813.55     41.52 o 
   7   4   4      215.73      204.90      6.64 o 
   8   4   4      244.55      256.93      3.37 o 
   9   4   4      444.64      419.53      5.90 o 
  10   4   4       20.55       18.77      1.52 o 
 -10   5   4       36.25       35.39      1.53 o 
  -9   5   4      232.87      241.04      1.72 o 
  -8   5   4       19.66       22.29      1.15 o 
  -7   5   4      568.29      512.69     58.15 o 
  -6   5   4      479.62      477.47     27.43 o 
  -5   5   4      573.62      588.11      8.53 o 
  -4   5   4      212.29      217.63      8.58 o 
  -3   5   4      704.87      626.07     43.83 o 
  -2   5   4        0.61        2.15      1.40 o 
  -1   5   4     2477.62     2267.57     90.41 o 
   0   5   4      155.05      146.12      7.11 o 
   1   5   4     1182.82     1158.38     13.90 o 
   2   5   4      804.73      743.86     42.52 o 
   3   5   4      314.09      321.57      3.72 o 
   4   5   4       43.04       46.53      1.48 o 
   5   5   4      918.24      871.41     51.59 o 
   6   5   4       61.26       58.32      1.52 o 
   7   5   4      375.91      375.24      4.52 o 
   8   5   4      379.56      383.29      6.53 o 
   9   5   4      201.63      193.90      4.27 o 
  -8   6   4        7.20        4.72      1.51 o 
  -7   6   4       71.91       74.37      8.34 o 
  -6   6   4      136.88      134.86      3.56 o 
  -5   6   4      242.81      252.29      8.52 o 
  -4   6   4      560.33      556.13     14.62 o 
  -3   6   4        1.95        3.47      1.04 o 
  -2   6   4      964.81      980.74     15.41 o 
  -1   6   4        0.62        2.57      1.03 o 
   0   6   4     1218.80     1225.23     12.22 o 
   1   6   4      103.52       97.63      1.46 o 
   2   6   4      147.72      151.68      1.94 o 
   3   6   4      163.09      146.60      4.43 o 
   4   6   4       36.45       35.84      2.68 o 
   5   6   4       28.97       30.89      1.49 o 
   6   6   4       25.82       24.58      3.17 o 
   7   6   4       11.87       13.50      1.65 o 
  -6   7   4        1.45        3.24      1.25 o 
  -5   7   4      173.41      180.81      5.13 o 
  -4   7   4        0.01        2.08      1.07 o 
  -3   7   4      258.40      263.48      8.86 o 
  -2   7   4        0.07       -0.84      1.07 o 
  -1   7   4      166.54      174.53      6.00 o 
   0   7   4        9.98       11.42      1.04 o 
   1   7   4      136.54      140.89      2.18 o 
   2   7   4        0.11        3.01      1.81 o 
   3   7   4        1.69        2.92      1.46 o 
   4   7   4       13.72       17.68      1.65 o 
   5   7   4        3.00        4.66      1.30 o 
  -1   8   4       11.08       10.93      1.90 o 
   0   8   4      324.97      348.82      8.02 o 
 -11   0   5      908.22      936.75     29.81 o 
  -9   0   5     1227.40     1041.01    138.21 o 
  -7   0   5      220.47      210.15     41.84 o 
  -5   0   5      291.02      299.21     35.47 o 
  -3   0   5       23.39       25.80      2.18 o 
  -1   0   5       72.54       57.10     14.13 o 
   1   0   5     2566.72     2286.79     87.27 o 
   3   0   5     3426.59     2893.61    492.68 o 
   5   0   5     1353.09     1435.89     35.59 o 
   7   0   5      653.63      696.44     10.06 o 
   9   0   5      790.78      826.92     16.40 o 
  11   0   5       17.74       17.59      3.15 o 
 -12   1   5      257.45      254.73      3.17 o 
 -11   1   5      174.10      174.96      4.73 o 
 -10   1   5     1066.79     1088.79     23.19 o 
  -9   1   5       79.54       74.90      3.32 o 
  -8   1   5      850.79      889.95     11.65 o 
  -7   1   5     1000.39      962.70     27.23 o 
  -6   1   5     1348.05     1426.27     29.44 o 
  -5   1   5      133.32      143.37      3.68 o 
  -4   1   5      904.31      896.20     28.01 o 
  -3   1   5       56.30       58.93      2.50 o 
  -2   1   5        3.88        8.02      1.53 o 
  -1   1   5        6.95        8.17      1.88 o 
   0   1   5      738.30      689.54     27.35 o 
   1   1   5      146.33      130.45      5.90 o 
   2   1   5     1700.30     1734.20     13.61 o 
   3   1   5      163.76      174.91      2.26 o 
   4   1   5     2509.71     2563.56     20.53 o 
   5   1   5       97.70       96.34      1.24 o 
   6   1   5      926.92      996.37      9.98 o 
   7   1   5       71.54       72.95      1.11 o 
   8   1   5      879.89      929.28      5.05 o 
   9   1   5       68.58       71.97      1.57 o 
  10   1   5      182.08      191.26      4.03 o 
  11   1   5       38.55       36.53      2.74 o 
 -12   2   5      138.57      130.62      4.73 o 
 -11   2   5      158.71      162.63      2.34 o 
 -10   2   5      228.84      242.80      5.61 o 
  -9   2   5      294.68      297.66      2.79 o 
  -8   2   5      365.21      347.79     12.23 o 
  -7   2   5      796.89      795.83     23.71 o 
  -6   2   5      638.26      642.76     10.14 o 
  -5   2   5     2916.38     2808.15     54.88 o 
  -4   2   5      111.47      116.43      3.97 o 
  -3   2   5     1045.18      930.93     11.08 o 
  -2   2   5        7.66        7.04      1.72 o 
  -1   2   5     1455.65     1107.62    133.19 o 
   0   2   5      123.64      113.47      4.67 o 
   1   2   5      768.96      723.68     17.96 o 
   2   2   5     2265.52     2280.34     25.93 o 
   3   2   5      517.98      520.15      6.18 o 
   4   2   5      355.65      379.53      1.77 o 
   5   2   5      943.46      947.25      6.51 o 
   6   2   5      324.86      321.84      3.82 o 
   7   2   5      303.17      296.21     11.64 o 
   8   2   5      255.87      245.43     12.17 o 
   9   2   5      415.01      428.30      7.28 o 
  10   2   5      273.94      273.14      1.96 o 
  11   2   5      128.70      123.21      2.20 o 
 -11   3   5      147.57      147.42      6.76 o 
 -10   3   5        2.45        4.97      0.93 o 
  -9   3   5        4.01        7.44      1.00 o 
  -8   3   5       26.40       27.71      1.21 o 
  -7   3   5       83.14       86.36      1.56 o 
  -6   3   5      283.55      278.57      1.61 o 
  -5   3   5       38.37       53.27      5.09 o 
  -4   3   5     1101.46     1006.38     38.36 o 
  -3   3   5       12.24       13.91      1.85 o 
  -2   3   5     2794.23     2616.82     28.06 o 
  -1   3   5        1.40        1.49      1.45 o 
   0   3   5     3770.51     3463.33     45.63 o 
   1   3   5       99.29      103.63      2.82 o 
   2   3   5       87.90       85.13      5.69 o 
   3   3   5      935.80      920.61     10.65 o 
   4   3   5        9.42        9.13      1.18 o 
   5   3   5       23.94       25.81      1.07 o 
   6   3   5        8.39        9.01      1.33 o 
   7   3   5      102.12       95.67      3.75 o 
   8   3   5       17.32       19.06      1.52 o 
   9   3   5       46.15       44.28      1.16 o 
  10   3   5      472.45      452.44      5.51 o 
 -11   4   5       23.96       17.16      2.10 o 
 -10   4   5        4.77        2.96      1.07 o 
  -9   4   5        3.22        6.59      1.09 o 
  -8   4   5        0.68       -0.93      1.13 o 
  -7   4   5       31.72       30.00      1.11 o 
  -6   4   5      164.04      161.82      1.50 o 
  -5   4   5      428.31      440.72      9.36 o 
  -4   4   5       73.63       71.93      2.22 o 
  -3   4   5     1338.22     1337.31     16.83 o 
  -2   4   5       79.11       74.80      3.85 o 
  -1   4   5     3398.69     3127.66    165.32 o 
   0   4   5      419.04      375.11     12.15 o 
   1   4   5      987.52      945.04     19.86 o 
   2   4   5      421.90      429.75      6.54 o 
   3   4   5        3.32        5.93      1.05 o 
   4   4   5       27.31       31.56      1.08 o 
   5   4   5       68.79       63.87      1.58 o 
   6   4   5       19.68       21.78      1.16 o 
   7   4   5        9.15       10.47      1.03 o 
   8   4   5      236.12      248.36      7.42 o 
   9   4   5       84.83       79.34      1.35 o 
  10   4   5       40.84       32.24      3.33 o 
  -9   5   5        4.91        6.23      1.27 o 
  -8   5   5      385.84      387.69      4.17 o 
  -7   5   5      406.43      414.88     14.42 o 
  -6   5   5      579.34      591.34      7.08 o 
  -5   5   5      185.89      194.44      6.27 o 
  -4   5   5      509.82      528.58      4.92 o 
  -3   5   5       26.82       25.83      1.86 o 
  -2   5   5      621.80      616.51     21.25 o 
  -1   5   5        5.34        6.57      1.47 o 
   0   5   5      373.90      373.60      5.66 o 
   1   5   5     1053.09     1053.54     16.13 o 
   2   5   5      133.95      126.13     12.72 o 
   3   5   5      204.21      209.88      1.45 o 
   4   5   5      402.52      414.14      6.11 o 
   5   5   5        9.30       10.43      1.82 o 
   6   5   5      550.74      514.05     22.14 o 
   7   5   5      103.60      108.50      1.78 o 
   8   5   5       78.76       73.18      4.41 o 
  -8   6   5      154.30      148.80      3.03 o 
  -7   6   5      363.24      345.51     38.18 o 
  -6   6   5      312.81      331.63      6.05 o 
  -5   6   5       44.19       47.92      2.15 o 
  -4   6   5       16.10       20.05      1.69 o 
  -3   6   5       49.08       52.87      1.50 o 
  -2   6   5       13.78       11.47      1.29 o 
  -1   6   5        7.46        7.80      2.12 o 
   0   6   5       44.57       50.64      1.75 o 
   1   6   5       93.67       84.37      5.83 o 
   2   6   5      127.81      129.34      7.04 o 
   3   6   5      509.47      500.81     16.69 o 
   4   6   5        8.87       13.04      1.18 o 
   5   6   5      595.31      589.54     38.38 o 
   6   6   5        0.29        2.37      1.27 o 
   7   6   5      349.68      322.72     27.83 o 
  -6   7   5        4.66       -3.14      3.14 o 
  -5   7   5       13.07       12.98      1.31 o 
  -4   7   5        1.63        5.28      1.13 o 
  -3   7   5       10.14       10.38      1.52 o 
  -2   7   5        6.27        8.27      1.16 o 
  -1   7   5       58.08       57.04      2.63 o 
   0   7   5        5.58        8.41      1.17 o 
   1   7   5        4.46        7.56      1.11 o 
   2   7   5      531.10      549.00     17.00 o 
   3   7   5        0.35        0.83      1.38 o 
   4   7   5      416.93      379.16     38.39 o 
   5   7   5        0.19        2.63      2.81 o 
 -12   0   6       51.36       48.44      2.39 o 
 -10   0   6      115.16      115.49      4.62 o 
  -8   0   6      710.00      742.25     16.22 o 
  -6   0   6     1613.93     1439.34    114.31 o 
  -4   0   6     5204.91     5067.94     12.97 o 
   0   0   6      546.76      481.44     31.89 o 
   2   0   6      179.25      179.13      7.32 o 
   4   0   6      501.28      521.36      7.32 o 
   6   0   6        6.92        8.26      2.17 o 
   8   0   6      257.81      260.68      6.84 o 
  10   0   6      207.27      197.31     14.89 o 
 -12   1   6      123.00      121.21      3.17 o 
 -11   1   6        5.15        6.24      1.19 o 
 -10   1   6      110.27      104.05      4.85 o 
  -9   1   6       62.15       63.04      1.13 o 
  -8   1   6      439.76      453.88     10.48 o 
  -7   1   6      514.76      517.39     12.34 o 
  -6   1   6     1077.09     1092.35     32.03 o 
  -5   1   6      520.74      551.68     21.02 o 
  -4   1   6     1762.17     1628.77     94.55 o 
  -3   1   6     2866.99     2593.93      6.29 o 
  -2   1   6       90.62       81.84      3.96 o 
  -1   1   6     1617.85     1522.99     52.50 o 
   0   1   6       69.14       64.91      2.12 o 
   1   1   6     2306.47     2264.17     55.82 o 
   2   1   6      334.06      362.49      6.19 o 
   3   1   6      361.61      398.56      3.27 o 
   4   1   6      120.80      124.62      1.21 o 
   5   1   6       16.31       38.15      8.54 o 
   6   1   6      302.70      315.93      6.81 o 
   7   1   6      446.94      456.37      3.22 o 
   8   1   6      338.74      359.26      4.31 o 
   9   1   6      320.82      320.97      3.33 o 
  10   1   6       59.20       63.11      1.91 o 
  11   1   6      446.79      377.98     19.53 o 
 -12   2   6      210.49      184.75      6.54 o 
 -11   2   6       20.61       18.68      1.76 o 
 -10   2   6      239.44      234.74      4.15 o 
  -9   2   6       34.41       34.57      2.21 o 
  -8   2   6      433.59      432.52     14.78 o 
  -7   2   6        3.05        1.90      1.07 o 
  -6   2   6       42.77       49.75      2.68 o 
  -5   2   6      848.45      866.62     21.85 o 
  -4   2   6       90.68      100.26      2.43 o 
  -3   2   6       16.51       20.63      1.93 o 
  -2   2   6      300.91      317.92      5.34 o 
  -1   2   6     2273.63     1874.01    254.22 o 
   0   2   6     1480.02     1421.81     45.17 o 
   1   2   6      469.60      461.20      8.37 o 
   2   2   6     2742.72     2837.84     35.90 o 
   3   2   6      595.36      546.72     56.75 o 
   4   2   6      961.06      953.34     46.26 o 
   5   2   6      160.26      160.60      1.92 o 
   6   2   6     1103.27     1126.92     28.98 o 
   7   2   6      175.87      192.70      1.97 o 
   8   2   6      402.44      388.99     14.47 o 
   9   2   6      381.23      395.59      6.28 o 
  10   2   6      219.14      207.69      2.45 o 
 -11   3   6      716.87      660.19     33.97 o 
 -10   3   6        9.21       11.12      1.22 o 
  -9   3   6     1062.87     1104.33     20.02 o 
  -8   3   6      103.87       98.68      2.95 o 
  -7   3   6      787.78      820.96      8.47 o 
  -6   3   6       28.59       23.45      1.24 o 
  -5   3   6      480.36      477.53     17.07 o 
  -4   3   6      225.58      218.53     13.95 o 
  -3   3   6       83.66       82.84      6.06 o 
  -2   3   6      577.40      572.54      4.14 o 
  -1   3   6        2.89        5.67      1.64 o 
   0   3   6      309.56      305.16      3.35 o 
   1   3   6      422.00      411.88      7.21 o 
   2   3   6      220.87      223.21      5.32 o 
   3   3   6      883.60      900.73     31.05 o 
   4   3   6      475.56      480.77      8.21 o 
   5   3   6     1546.71     1612.43      8.71 o 
   6   3   6       29.21       28.73      1.11 o 
   7   3   6      748.97      764.87     17.98 o 
   8   3   6       42.40       38.91      2.69 o 
   9   3   6        2.73        4.02      1.12 o 
  10   3   6       71.31       68.75      3.91 o 
 -10   4   6      937.18      976.60     17.14 o 
  -9   4   6       42.00       47.20      1.67 o 
  -8   4   6      627.52      604.65     38.30 o 
  -7   4   6       25.74       24.21      2.17 o 
  -6   4   6      520.06      514.32     21.80 o 
  -5   4   6       47.93       45.98      2.72 o 
  -4   4   6      268.64      230.04     16.48 o 
  -3   4   6        1.21        2.86      1.15 o 
  -2   4   6       11.22       11.37      1.29 o 
  -1   4   6       83.36       79.49      2.01 o 
   0   4   6       88.75       91.09      2.09 o 
   1   4   6      893.20      856.62     47.81 o 
   2   4   6      450.12      474.28      6.42 o 
   3   4   6      228.47      230.87      6.45 o 
   4   4   6     1039.27     1074.84      5.22 o 
   5   4   6      127.04      126.65      3.92 o 
   6   4   6     1016.49     1013.28     11.59 o 
   7   4   6       39.08       40.85      2.02 o 
   8   4   6       82.93       88.62      1.87 o 
   9   4   6       44.44       39.43      2.05 o 
  -9   5   6      159.79      152.22     11.14 o 
  -8   5   6       51.83       55.52      2.37 o 
  -7   5   6       26.50       28.36      1.25 o 
  -6   5   6      161.82      180.17      6.38 o 
  -5   5   6       91.31       89.73      3.37 o 
  -4   5   6       68.81       75.28      2.44 o 
  -3   5   6      119.26      108.50      3.72 o 
  -2   5   6       12.09       18.32      3.27 o 
  -1   5   6      408.32      387.95     12.66 o 
   0   5   6      849.45      844.91     21.53 o 
   1   5   6      595.85      606.51      8.28 o 
   2   5   6      229.38      226.67     12.17 o 
   3   5   6      642.90      587.77     61.58 o 
   4   5   6       91.58       99.21      2.02 o 
   5   5   6      531.84      517.22      7.84 o 
   6   5   6        5.60        5.24      1.98 o 
   7   5   6      163.06      168.82      2.85 o 
   8   5   6      389.88      357.45     10.12 o 
  -7   6   6      236.83      248.95     11.42 o 
  -6   6   6      158.69      168.51      9.00 o 
  -5   6   6      307.61      334.58     13.72 o 
  -4   6   6      477.75      514.28     10.54 o 
  -3   6   6      113.26      124.35      3.39 o 
  -2   6   6      719.85      739.12     10.37 o 
  -1   6   6       91.38       85.08      1.37 o 
   0   6   6      394.58      400.70     14.57 o 
   1   6   6        5.33        6.61      1.32 o 
   2   6   6       70.73       74.33      4.06 o 
   3   6   6      140.54      145.18      3.24 o 
   4   6   6       67.38       68.83      2.11 o 
   5   6   6        8.02        9.63      1.40 o 
   6   6   6        2.48        4.00      1.75 o 
  -5   7   6      600.02      551.96     55.67 o 
  -4   7   6        5.10        4.00      1.88 o 
  -3   7   6      835.88      851.85     56.71 o 
  -2   7   6        0.11        1.25      1.18 o 
  -1   7   6      553.65      548.19     33.39 o 
   0   7   6        5.82        2.93      1.70 o 
   1   7   6        6.06        5.18      1.17 o 
   2   7   6       50.03       51.94      4.56 o 
   3   7   6        1.43       -0.53      1.36 o 
   4   7   6        2.54        1.03      5.68 o 
 -11   0   7      803.51      803.73     16.24 o 
  -9   0   7     1166.90     1133.15     63.82 o 
  -7   0   7     1590.12     1589.96    110.97 o 
  -5   0   7      301.85      296.85     24.77 o 
  -3   0   7      483.48      488.15     41.82 o 
  -1   0   7      930.52      900.51     42.70 o 
   1   0   7      331.48      346.14     13.73 o 
   3   0   7     3217.59     3295.85    108.94 o 
   5   0   7     2002.21     2095.07     97.29 o 
   7   0   7      295.77      305.68      5.21 o 
   9   0   7       40.74       45.42      1.51 o 
 -11   1   7       87.19       87.21      1.97 o 
 -10   1   7      330.18      335.42     10.34 o 
  -9   1   7       21.11       20.36      1.16 o 
  -8   1   7      917.87      961.24     15.75 o 
  -7   1   7      323.96      310.98     15.35 o 
  -6   1   7      751.45      775.01     38.67 o 
  -5   1   7      206.25      198.58     18.61 o 
  -4   1   7       18.36       18.18      1.45 o 
  -3   1   7      253.89      230.33     10.32 o 
  -2   1   7     1039.28      886.89     30.49 o 
  -1   1   7      395.30      326.70     14.95 o 
   0   1   7      724.72      717.23     19.60 o 
   1   1   7     1272.37     1235.06     33.33 o 
   2   1   7      539.00      522.39     30.20 o 
   3   1   7      162.30      175.09      1.87 o 
   4   1   7     2193.36     2291.10     28.41 o 
   5   1   7      554.33      564.78      5.40 o 
   6   1   7      653.65      665.65     14.04 o 
   7   1   7      119.75      125.18      3.20 o 
   8   1   7      408.34      419.90      7.56 o 
   9   1   7       32.63       32.26      1.39 o 
  10   1   7       20.26       17.32      1.55 o 
 -11   2   7       56.00       54.81      3.68 o 
 -10   2   7       69.18       69.37      3.11 o 
  -9   2   7       25.91       30.30      1.50 o 
  -8   2   7      197.68      189.52      9.72 o 
  -7   2   7      561.91      600.28     13.13 o 
  -6   2   7      493.43      497.98     18.54 o 
  -5   2   7     1216.51     1128.07     32.89 o 
  -4   2   7       33.70       31.79      1.63 o 
  -3   2   7     1633.81     1532.67     29.36 o 
  -2   2   7        2.41        4.36      1.36 o 
  -1   2   7     2077.12     1901.82    115.69 o 
   0   2   7       61.25       62.29      4.97 o 
   1   2   7      234.32      230.16      7.55 o 
   2   2   7     1379.97     1401.88     20.03 o 
   3   2   7      310.26      315.56      3.75 o 
   4   2   7       37.55       36.60      1.00 o 
   5   2   7      276.55      261.89     15.61 o 
   6   2   7      290.67      293.43      3.32 o 
   7   2   7      373.57      360.20     13.91 o 
   8   2   7       48.08       49.66      1.12 o 
   9   2   7      430.30      441.83      4.46 o 
  10   2   7      227.84      201.29      5.44 o 
 -11   3   7       22.69       18.46      1.49 o 
 -10   3   7       49.92       54.71      1.60 o 
  -9   3   7       51.12       51.64      2.07 o 
  -8   3   7       11.98       15.21      1.06 o 
  -7   3   7       10.34       12.52      1.08 o 
  -6   3   7      599.06      575.57     13.32 o 
  -5   3   7       67.79       67.08      1.31 o 
  -4   3   7     1395.44     1306.73     35.10 o 
  -3   3   7        0.01       -0.04      1.34 o 
  -2   3   7     1209.62     1136.77     38.73 o 
  -1   3   7      143.64      130.81      4.60 o 
   0   3   7      761.13      731.01      9.83 o 
   1   3   7      104.25      105.89      3.91 o 
   2   3   7      226.38      229.36      2.82 o 
   3   3   7      165.89      171.42      1.95 o 
   4   3   7        3.38        5.67      1.03 o 
   5   3   7      135.50      130.03      3.05 o 
   6   3   7        2.02        4.31      1.04 o 
   7   3   7       11.42       16.32      1.40 o 
   8   3   7      171.03      170.11      3.64 o 
   9   3   7       46.52       46.39      2.69 o 
 -10   4   7        1.69        3.10      1.36 o 
  -9   4   7       20.99       19.09      1.51 o 
  -8   4   7      114.72      121.68      6.59 o 
  -7   4   7       37.46       40.36      2.23 o 
  -6   4   7       74.79       77.63      2.92 o 
  -5   4   7     1066.60     1065.07     27.27 o 
  -4   4   7       27.57       27.04      2.25 o 
  -3   4   7     1070.50     1007.56     32.86 o 
  -2   4   7       19.97       21.38      4.66 o 
  -1   4   7      461.68      473.37      5.52 o 
   0   4   7       60.72       63.58      1.58 o 
   1   4   7      514.16      510.05     12.43 o 
   2   4   7        0.07        2.69      1.23 o 
   3   4   7       63.12       59.38      4.16 o 
   4   4   7      105.30      104.97      5.03 o 
   5   4   7        4.44        7.14      1.17 o 
   6   4   7       10.57       13.49      0.98 o 
   7   4   7       50.04       47.40      1.88 o 
   8   4   7      122.36      128.36      2.64 o 
  -8   5   7       21.34       20.83      1.68 o 
  -7   5   7      368.87      374.06     20.96 o 
  -6   5   7      262.09      275.23      8.01 o 
  -5   5   7       55.76       56.57      2.62 o 
  -4   5   7     1137.94     1108.64     46.39 o 
  -3   5   7        1.63        3.79      1.28 o 
  -2   5   7      363.72      363.91     19.20 o 
  -1   5   7      132.81      145.19      4.50 o 
   0   5   7      289.32      278.87      9.98 o 
   1   5   7      372.19      403.93     11.03 o 
   2   5   7      302.34      310.83     12.55 o 
   3   5   7      135.15      129.86      3.92 o 
   4   5   7       93.54       91.47      1.43 o 
   5   5   7        2.33        6.40      1.67 o 
   6   5   7      207.30      212.78      2.68 o 
   7   5   7      207.65      215.84      5.90 o 
  -7   6   7       71.47       57.34      7.79 o 
  -6   6   7      122.20      119.01     10.14 o 
  -5   6   7       67.63       60.08      6.00 o 
  -4   6   7        2.33        4.09      1.37 o 
  -3   6   7       36.31       39.86      4.66 o 
  -2   6   7       37.92       36.58      4.17 o 
  -1   6   7       12.37       13.21      1.22 o 
   0   6   7      285.17      296.58     12.31 o 
   1   6   7      361.93      372.33     16.90 o 
   2   6   7      165.78      174.38     10.81 o 
   3   6   7      429.38      462.21      8.49 o 
   4   6   7        4.54        5.00      1.36 o 
   5   6   7      397.58      402.79     17.97 o 
  -3   7   7        6.54        8.71      1.72 o 
  -2   7   7       36.92       37.27      4.36 o 
  -1   7   7       29.10       23.96      3.58 o 
   0   7   7       58.46       49.39      5.71 o 
   1   7   7        0.15       -1.50      1.50 o 
   2   7   7      436.70      422.35     16.12 o 
 -10   0   8        6.46        7.41      1.75 o 
  -8   0   8      361.37      366.12     15.98 o 
  -6   0   8     1229.97     1225.10    119.24 o 
  -4   0   8     3662.77     3379.53    403.95 o 
   0   0   8     2986.99     1790.27      8.35 o 
   2   0   8       18.34       19.74      1.51 o 
   4   0   8      100.85      104.21      2.48 o 
   6   0   8      391.01      384.19      3.39 o 
   8   0   8      201.68      197.97     10.22 o 
 -11   1   8        2.75        0.75      1.33 o 
 -10   1   8       45.94       49.33      1.87 o 
  -9   1   8      186.92      189.37     10.49 o 
  -8   1   8      153.50      147.67      3.55 o 
  -7   1   8      395.75      410.56     17.13 o 
  -6   1   8      277.61      279.46     20.05 o 
  -5   1   8      612.77      626.60     26.88 o 
  -4   1   8        2.86        4.50      1.45 o 
  -3   1   8     1028.84      972.01     51.48 o 
  -2   1   8      198.86      161.01     16.93 o 
  -1   1   8     1317.47     1202.63     41.70 o 
   0   1   8      606.15      528.92     57.19 o 
   1   1   8      173.01      180.99      3.31 o 
   2   1   8      135.04      129.74      3.06 o 
   3   1   8        2.68        8.25      1.93 o 
   4   1   8      154.88      165.07      8.10 o 
   5   1   8      432.00      446.14     10.31 o 
   6   1   8      493.79      501.42     17.09 o 
   7   1   8       47.62       45.38      1.13 o 
   8   1   8      612.04      628.13      5.19 o 
   9   1   8      209.49      209.99      3.64 o 
 -11   2   8        3.16        3.38      1.27 o 
 -10   2   8      370.19      348.59     19.53 o 
  -9   2   8      194.46      212.29      4.34 o 
  -8   2   8      363.39      360.25     14.58 o 
  -7   2   8      538.70      569.84     25.52 o 
  -6   2   8       62.60       62.92      4.46 o 
  -5   2   8       78.34       80.67      4.99 o 
  -4   2   8       22.19       25.66      1.59 o 
  -3   2   8       76.95       78.40      3.50 o 
  -2   2   8       23.30       18.48      1.32 o 
  -1   2   8      170.05      178.67     10.47 o 
   0   2   8      178.74      172.73      4.60 o 
   1   2   8      511.62      513.66     20.35 o 
   2   2   8      329.69      348.89      4.91 o 
   3   2   8       85.32       88.48      1.24 o 
   4   2   8      511.14      511.17     16.33 o 
   5   2   8        1.34        2.83      0.95 o 
   6   2   8      340.81      357.43      3.37 o 
   7   2   8      105.35      110.60      2.12 o 
   8   2   8        8.56        7.96      1.07 o 
   9   2   8      146.14      141.86      7.29 o 
 -10   3   8       39.55       36.83      2.07 o 
  -9   3   8      613.18      621.32      9.85 o 
  -8   3   8      110.49      124.35      2.09 o 
  -7   3   8      117.34      120.16      3.86 o 
  -6   3   8      110.12      115.58      5.20 o 
  -5   3   8      322.28      323.68      4.24 o 
  -4   3   8       25.80       26.61      1.44 o 
  -3   3   8      208.38      209.35     11.77 o 
  -2   3   8        1.34        4.33      1.22 o 
  -1   3   8      211.65      220.25      5.16 o 
   0   3   8        0.11        3.06      1.42 o 
   1   3   8     1720.44     1786.17     50.81 o 
   2   3   8      128.40      135.61      2.30 o 
   3   3   8     1443.49     1434.64     23.74 o 
   4   3   8       16.32       17.73      0.94 o 
   5   3   8      944.86      923.39     37.17 o 
   6   3   8       56.36       55.55      2.12 o 
   7   3   8      468.76      447.36     23.25 o 
   8   3   8        5.51        5.32      1.01 o 
  -9   4   8      121.36      116.33      6.67 o 
  -8   4   8      155.36      158.51      7.99 o 
  -7   4   8       44.09       43.20      2.52 o 
  -6   4   8      130.74      126.13      8.52 o 
  -5   4   8        0.74        2.12      1.43 o 
  -4   4   8      315.51      309.86      9.35 o 
  -3   4   8       23.78       27.37      1.91 o 
  -2   4   8       33.01       41.82      5.85 o 
  -1   4   8      161.51      153.32      5.41 o 
   0   4   8      506.10      459.95     59.48 o 
   1   4   8       18.99       19.75      1.74 o 
   2   4   8     1684.88     1733.58     20.39 o 
   3   4   8       15.48       15.20      1.05 o 
   4   4   8      675.65      599.75     27.26 o 
   5   4   8       31.11       32.94      1.38 o 
   6   4   8      457.75      448.91     29.73 o 
   7   4   8        5.38        3.41      1.07 o 
  -8   5   8      372.13      353.89     33.60 o 
  -7   5   8       73.22       72.56      7.88 o 
  -6   5   8       78.49       78.65      1.70 o 
  -5   5   8       96.19       95.11      3.72 o 
  -4   5   8       34.07       40.93      3.02 o 
  -3   5   8        2.67        1.02      2.11 o 
  -2   5   8       57.70       60.90      1.36 o 
  -1   5   8       16.94       22.29      1.53 o 
   0   5   8      408.99      412.68      3.56 o 
   1   5   8      215.32      209.50     11.11 o 
   2   5   8       22.10       23.18      1.35 o 
   3   5   8      266.13      268.62      8.38 o 
   4   5   8       18.00       18.14      1.39 o 
   5   5   8       31.17       29.50      1.64 o 
   6   5   8       58.80       57.19      2.70 o 
  -6   6   8      304.60      373.42      6.15 o 
  -5   6   8        7.78        7.12      2.65 o 
  -4   6   8      414.94      443.79      8.96 o 
  -3   6   8        3.85        5.33      1.56 o 
  -2   6   8      355.42      373.19      5.11 o 
  -1   6   8      223.92      226.12      4.83 o 
   0   6   8      101.62      104.07      5.75 o 
   1   6   8       91.96      102.58      2.19 o 
   2   6   8       48.82       46.34      4.14 o 
   3   6   8        3.96        2.84      1.37 o 
   4   6   8        1.53        2.56      1.43 o 
  -9   0   9      948.55      997.26     35.43 o 
  -7   0   9      882.81      783.28     74.44 o 
  -5   0   9        2.85        4.61      1.92 o 
  -3   0   9       48.43       52.53      2.32 o 
  -1   0   9      329.98      338.47      5.68 o 
   1   0   9      499.74      510.95     12.76 o 
   3   0   9     2635.77     2772.03    112.43 o 
   5   0   9     1652.53     1718.42     50.45 o 
   7   0   9      200.59      207.43      8.37 o 
   9   0   9       16.03       18.86      4.35 o 
 -10   1   9      295.65      292.16      4.99 o 
  -9   1   9        3.91        4.06      1.41 o 
  -8   1   9      338.58      366.33     17.19 o 
  -7   1   9       72.71       70.20      1.60 o 
  -6   1   9       46.89       46.57      5.04 o 
  -5   1   9      313.97      308.53     10.32 o 
  -4   1   9        7.19        7.10      1.41 o 
  -3   1   9       88.38       81.89      5.99 o 
  -2   1   9      609.30      597.04      3.35 o 
  -1   1   9      745.60      697.52     15.91 o 
   0   1   9      284.82      282.21     11.50 o 
   1   1   9      554.68      550.96     11.14 o 
   2   1   9      843.81      883.51     20.12 o 
   3   1   9       70.66       80.13      1.17 o 
   4   1   9     1042.99     1001.54     46.27 o 
   5   1   9       51.95       56.95      1.45 o 
   6   1   9      356.61      361.47      7.17 o 
   7   1   9      239.59      253.51      3.39 o 
   8   1   9       51.66       45.66      1.45 o 
   9   1   9       81.89       61.02      3.27 o 
 -10   2   9      177.89      167.46      2.53 o 
  -9   2   9       21.16       20.91      1.47 o 
  -8   2   9       30.49       32.73      3.41 o 
  -7   2   9      100.51       93.85      4.04 o 
  -6   2   9      381.06      380.46      2.68 o 
  -5   2   9      169.92      168.64      2.24 o 
  -4   2   9       18.84       17.71      2.09 o 
  -3   2   9      952.92      904.90     11.45 o 
  -2   2   9      453.48      406.55     18.70 o 
  -1   2   9      566.85      572.60     18.10 o 
   0   2   9      235.20      244.68      8.85 o 
   1   2   9      218.38      225.65      4.47 o 
   2   2   9        3.87        5.50      1.10 o 
   3   2   9      175.14      184.45      2.24 o 
   4   2   9       46.76       45.48      1.75 o 
   5   2   9       23.98       23.97      1.16 o 
   6   2   9      106.12      111.11      4.41 o 
   7   2   9      209.13      212.88      4.15 o 
   8   2   9      197.22      182.56      5.89 o 
  -9   3   9        4.42        1.61      1.33 o 
  -8   3   9      334.96      304.10     38.51 o 
  -7   3   9       12.74       11.32      1.42 o 
  -6   3   9      971.72      963.72     33.73 o 
  -5   3   9       94.37       88.53      4.85 o 
  -4   3   9     1592.97     1449.91    170.60 o 
  -3   3   9       47.93       51.05      1.66 o 
  -2   3   9      801.91      696.22     36.13 o 
  -1   3   9       18.02       20.92      1.58 o 
   0   3   9      130.65      129.30      7.86 o 
   1   3   9        3.56        5.11      1.23 o 
   2   3   9      168.20      164.43      8.04 o 
   3   3   9       64.29       62.48      1.93 o 
   4   3   9        1.92        3.24      1.04 o 
   5   3   9        0.93        1.58      0.97 o 
   6   3   9       64.85       62.87      2.50 o 
   7   3   9        7.57        7.12      1.02 o 
  -8   4   9      169.61      160.59     15.78 o 
  -7   4   9      411.01      422.92     20.56 o 
  -6   4   9        1.13        4.26      1.37 o 
  -5   4   9     1088.31     1096.70     15.25 o 
  -4   4   9        0.00        2.07      1.23 o 
  -3   4   9      872.02      860.97      8.82 o 
  -2   4   9       33.43       37.09      2.07 o 
  -1   4   9      172.01      175.04      7.08 o 
   0   4   9        5.69        7.25      3.55 o 
   1   4   9      155.14      155.33      2.26 o 
   2   4   9        4.13        3.44      1.42 o 
   3   4   9       20.14       21.65      1.16 o 
   4   4   9        1.90        2.73      1.01 o 
   5   4   9        3.05        4.14      0.98 o 
   6   4   9       94.28      107.08      3.59 o 
  -7   5   9      104.55       97.37      1.83 o 
  -6   5   9       55.10       56.19      3.91 o 
  -5   5   9       68.08       72.46      4.19 o 
  -4   5   9      218.29      219.82     18.12 o 
  -3   5   9       25.91       36.42      1.87 o 
  -2   5   9      180.62      201.99      4.82 o 
  -1   5   9      364.06      384.31      5.67 o 
   0   5   9      306.17      326.51      2.12 o 
   1   5   9       29.86       32.30      7.31 o 
   2   5   9      164.82      154.63      9.04 o 
   3   5   9       17.95       20.79      1.68 o 
   4   5   9        7.59        6.90      1.46 o 
   5   5   9       65.49       62.29      3.16 o 
  -4   6   9       58.84       53.57      5.73 o 
  -3   6   9        1.45       -0.40      1.77 o 
  -2   6   9      206.17      219.78      8.21 o 
  -1   6   9      139.72      152.91      5.87 o 
   0   6   9      215.01      227.06      3.67 o 
   1   6   9      398.96      402.78     35.31 o 
   2   6   9       61.52       47.43      1.75 o 
 -10   0  10       33.16       32.10      2.89 o 
  -8   0  10        9.31       15.08      2.08 o 
  -6   0  10      706.78      691.44     69.42 o 
  -4   0  10     1127.68     1147.35     49.54 o 
  -2   0  10      971.71      948.11      4.93 o 
   0   0  10      748.82      811.11     24.59 o 
   2   0  10        2.10        4.30      1.42 o 
   4   0  10      125.75      120.00      9.41 o 
   6   0  10       95.77       91.94      5.47 o 
   8   0  10      410.53      375.84     13.36 o 
 -10   1  10        0.77        1.39      1.64 o 
  -9   1  10       60.21       60.52      1.78 o 
  -8   1  10       78.45       78.61      3.89 o 
  -7   1  10      310.86      305.63     12.33 o 
  -6   1  10        1.18        3.35      1.44 o 
  -5   1  10     1390.92     1386.38     35.31 o 
  -4   1  10      158.41      166.76     13.61 o 
  -3   1  10      537.81      553.23      7.66 o 
  -2   1  10       81.84       81.85      3.08 o 
  -1   1  10      499.70      513.62     15.72 o 
   0   1  10      879.85      888.24     32.46 o 
   1   1  10       33.65       35.80      1.13 o 
   2   1  10      634.55      678.01     10.37 o 
   3   1  10       26.72       26.10      1.65 o 
   4   1  10        5.37        6.78      1.06 o 
   5   1  10      178.41      172.52      7.07 o 
   6   1  10       54.71       55.43      1.22 o 
   7   1  10       53.80       48.71      1.95 o 
   8   1  10       63.35       43.75      2.76 o 
  -9   2  10      280.49      251.51     28.21 o 
  -8   2  10      263.14      260.97     38.21 o 
  -7   2  10      548.31      554.67     79.70 o 
  -6   2  10      506.10      514.43     27.17 o 
  -5   2  10       23.83       25.41      2.19 o 
  -4   2  10      309.74      323.63      3.12 o 
  -3   2  10       23.31       24.87      2.65 o 
  -2   2  10      117.99      120.60      4.76 o 
  -1   2  10       25.89       24.34      1.88 o 
   0   2  10      208.45      220.70      3.74 o 
   1   2  10      440.28      375.51     32.52 o 
   2   2  10      183.18      165.21     12.02 o 
   3   2  10      104.56      105.22      4.64 o 
   4   2  10      417.99      423.52      5.40 o 
   5   2  10      326.49      322.14      4.26 o 
   6   2  10       99.72       93.11      5.10 o 
   7   2  10       73.22       71.15      4.26 o 
  -8   3  10      235.84      232.60     14.01 o 
  -7   3  10        7.85       13.76      3.54 o 
  -6   3  10       49.92       55.47      2.00 o 
  -5   3  10       18.13       22.68      1.92 o 
  -4   3  10       38.95       39.77      1.61 o 
  -3   3  10        8.28        8.67      1.86 o 
  -2   3  10       89.78       86.84      5.47 o 
  -1   3  10      389.49      363.72     26.33 o 
   0   3  10       21.03       26.10      2.30 o 
   1   3  10     1025.09     1055.22     33.68 o 
   2   3  10        2.41        3.55      1.07 o 
   3   3  10     1073.74     1081.90     33.05 o 
   4   3  10      266.16      273.21      6.69 o 
   5   3  10      433.32      432.67      7.89 o 
   6   3  10       10.00       10.43      1.22 o 
  -7   4  10       64.64       51.63      6.48 o 
  -6   4  10       14.21       14.43      1.90 o 
  -5   4  10       56.93       57.34      4.21 o 
  -4   4  10       12.84        9.42      1.67 o 
  -3   4  10       20.49       21.10      1.44 o 
  -2   4  10       88.75       92.48      3.36 o 
  -1   4  10       31.09       31.37      1.80 o 
   0   4  10      492.35      508.96     14.38 o 
   1   4  10       83.87       89.93      2.65 o 
   2   4  10      908.25      863.99     57.69 o 
   3   4  10       17.74       18.62      1.17 o 
   4   4  10      511.68      498.38     26.38 o 
   5   4  10      135.68      131.87      5.23 o 
  -5   5  10      141.51      132.15      5.04 o 
  -4   5  10        1.28        3.77      1.38 o 
  -3   5  10      146.07      143.61      7.99 o 
  -2   5  10      115.53      123.31      2.59 o 
  -1   5  10       54.20       50.50      2.64 o 
   0   5  10       56.47       61.79      2.05 o 
   1   5  10       82.54       72.62      3.85 o 
   2   5  10       16.32       19.64      3.88 o 
   3   5  10       99.09       89.41      4.28 o 
  -9   0  11      110.59      109.07      5.44 o 
  -7   0  11       31.92       31.09      2.47 o 
  -5   0  11      288.16      321.99      8.80 o 
  -3   0  11       89.83       76.01     16.96 o 
  -1   0  11      113.17      115.56     18.52 o 
   1   0  11     1616.93     1737.40     74.51 o 
   3   0  11      816.29      843.09      6.80 o 
   5   0  11      525.10      547.69     16.79 o 
  -9   1  11      108.99       92.08     33.07 o 
  -8   1  11       47.51       39.58      4.70 o 
  -7   1  11      110.50       96.22      4.64 o 
  -6   1  11       31.67       21.75      3.04 o 
  -5   1  11       41.34       40.51      2.11 o 
  -4   1  11      120.49      123.33      2.33 o 
  -3   1  11        3.12        5.17      1.85 o 
  -2   1  11       13.74       15.63      1.69 o 
  -1   1  11      112.05      109.33     12.11 o 
   0   1  11      561.11      585.10     15.42 o 
   1   1  11        5.36        6.11      1.11 o 
   2   1  11      983.70     1040.27      5.86 o 
   3   1  11        0.19        0.30      1.03 o 
   4   1  11      196.75      207.04      3.15 o 
   5   1  11        6.00        7.04      1.14 o 
   6   1  11      222.14      212.96      7.65 o 
  -8   2  11      164.63      171.01      2.75 o 
  -7   2  11      113.68      114.70      7.27 o 
  -6   2  11       46.79       49.32      2.13 o 
  -5   2  11      140.73      130.47      2.35 o 
  -4   2  11       62.39       63.85      5.50 o 
  -3   2  11      210.11      206.72      6.99 o 
  -2   2  11      503.68      498.97      3.09 o 
  -1   2  11      103.83      108.96      1.74 o 
   0   2  11      276.62      264.83     37.21 o 
   1   2  11      297.94      287.77     24.17 o 
   2   2  11       24.06       26.77      1.44 o 
   3   2  11       60.98       58.02      5.92 o 
   4   2  11        7.33        9.94      1.09 o 
   5   2  11       37.06       36.27      1.18 o 
   6   2  11      174.53      158.81      7.23 o 
  -7   3  11       46.24       47.70      2.22 o 
  -6   3  11      603.83      612.22     24.62 o 
  -5   3  11        9.26        4.97      1.92 o 
  -4   3  11      978.96      877.51    170.89 o 
  -3   3  11       79.51       74.87      6.22 o 
  -2   3  11      612.14      588.52     18.61 o 
  -1   3  11      160.11      173.40     10.14 o 
   0   3  11       28.09       30.97      2.10 o 
   1   3  11        0.02       -1.24      1.24 o 
   2   3  11        1.55        2.33      1.19 o 
   3   3  11       24.10       24.97      2.06 o 
   4   3  11       19.17       17.96      1.66 o 
   5   3  11        0.23        0.53      1.20 o 
  -6   4  11        0.11        2.44      2.50 o 
  -5   4  11      435.41      423.27     56.81 o 
  -4   4  11       24.54       22.52      4.17 o 
  -3   4  11      804.11      661.53     37.95 o 
  -2   4  11      247.36      253.93      5.57 o 
  -1   4  11      237.29      247.98      9.17 o 
   0   4  11       57.25       58.49      2.88 o 
   1   4  11        5.98        7.51      1.43 o 
   2   4  11        5.57        4.94      1.33 o 
   3   4  11        4.85        5.50      1.47 o 
  -2   5  11      226.53      212.38      6.38 o 
  -1   5  11      274.33      251.15     10.08 o 
   0   5  11       90.27       92.87      3.58 o 
  -6   0  12      741.29      686.99    123.25 o 
  -4   0  12      224.43      206.57     16.32 o 
  -2   0  12        4.69        6.38      2.44 o 
   0   0  12       10.53        9.73      1.68 o 
   2   0  12        3.70        5.82      1.75 o 
   4   0  12       16.18       16.17      1.68 o 
  -7   1  12      424.68      424.00     35.00 o 
  -6   1  12       13.56       14.38      3.25 o 
  -5   1  12      830.53      910.26     21.40 o 
  -4   1  12       18.90       20.80      2.03 o 
  -3   1  12      303.47      308.34     16.81 o 
  -2   1  12       75.50       75.13      2.02 o 
  -1   1  12      184.87      176.37     27.46 o 
   0   1  12       73.45       74.81      1.94 o 
   1   1  12       88.17       91.17      5.42 o 
   2   1  12       11.90       11.24      1.10 o 
   3   1  12       37.48       40.37      1.29 o 
   4   1  12        0.71        0.95      1.22 o 
   5   1  12       32.00       27.07      3.13 o 
  -7   2  12       81.98       74.73      4.22 o 
  -6   2  12      291.13      290.23     20.11 o 
  -5   2  12        0.20        0.86      2.06 o 
  -4   2  12      290.72      280.46     59.32 o 
  -3   2  12      152.08      145.20     23.28 o 
  -2   2  12      548.59      597.01     18.97 o 
  -1   2  12      306.95      316.47      8.96 o 
   0   2  12      402.15      429.22      7.46 o 
   1   2  12       32.30       33.71      1.64 o 
   2   2  12      323.15      325.43     16.84 o 
   3   2  12       84.20       85.17      1.78 o 
   4   2  12      272.71      239.72     31.44 o 
  -5   3  12      101.59      103.72      6.23 o 
  -4   3  12        3.24        4.70      2.26 o 
  -3   3  12        3.07        2.51      1.99 o 
  -2   3  12       80.25       78.85     13.57 o 
  -1   3  12      257.74      253.20     13.00 o 
   0   3  12       75.11       88.59      6.96 o 
   1   3  12      287.29      299.81      7.15 o 
   2   3  12       24.26       23.21      1.82 o 
   3   3  12      555.35      597.40     37.62 o 
  -3   4  12       99.10       92.48     13.55 o 
  -2   4  12      121.06      110.36     11.94 o 
  -1   4  12       19.96       18.72      1.90 o 
   0   4  12      157.11      139.55      6.91 o 
   1   4  12       10.64        5.36      2.83 o 
  -1   0  13      332.15      289.66     13.36 o 
   1   0  13      891.33      819.86     20.04 o 
   3   0  13      119.31      113.43      4.45 o 
  -5   1  13       71.48       58.98      9.98 o 
  -4   1  13       64.42       67.79      8.12 o 
  -3   1  13        5.13        5.37      2.23 o 
  -2   1  13       49.00       49.32      2.14 o 
  -1   1  13        8.70        8.99      1.91 o 
   0   1  13      623.38      577.86     45.92 o 
   1   1  13        5.53        8.09      1.63 o 
   2   1  13      389.99      404.07      3.65 o 
   3   1  13       85.09       80.55      2.50 o 
  -4   2  13       61.89       65.35      2.82 o 
  -3   2  13      105.91       98.30      4.97 o 
  -2   2  13       96.39      109.10      9.43 o 
  -1   2  13      110.17      114.51      4.13 o 
   0   2  13      234.32      208.21     31.87 o 
   1   2  13      144.59      143.07      9.25 o 
   2   2  13        0.02       -0.28      3.12 o 
                                                 
